# Supplementary material for: Chemical intervention of influenza virus mRNA nuclear export
Source: PLoS Pathog. 2020 Apr 2;16(4):e1008407. doi: 10.1371/journal.ppat.1008407 (PMC7117665; doi:10.1371/journal.ppat.1008407)
Supplement: S1 Table — Tab 1: Raw Data: RNAseq TPM values of all RNAs mapped in the genome are listed. RNAs obtained from total cell lysates, cytoplasmic and nuclear fractions of cells treated with DMSO (0.1%) or compound 2 (2.5 μM) are shown. Tab 2: Fractionation Controls: TPM values of primarily nuclear mRNAs are shown to validate the nuclear-cytoplasmic fractionation. RNAs such as GAPDH listed in Tab1 show the expected distribution in the nucleus and cytoplasm. This is further corroborated by smRNA-FISH detecting GAPDH mRNA in the nucleus and cytoplasm (Fig 5B and 5E). Tab 3: RNAs up-regulated > 1.5 fold by compound 2 over DMSO control are listed. Tab 4: RNAs up-regulated by compound 2 (from Tab 3) which overlap with RNAs up-regulated in the absence of NS1 during infection. In the latter, cells infected with virus lacking NS1 are compared to cells infected with wild-type virus [36]. Tab 5: RNAs down-regulated < -1.5 fold by compound 2 compared to DMSO control are listed. Tab 6: RNAs down-regulated by compound 2 (from Tab 5) which overlap with RNAs down-regulated in the absence of NS1 during infection. In the latter, cells infected with virus lacking NS1 are compared to cells infected with wild-type virus [36]. Tab 7: mRNAs that are blocked in the nucleus or preferentially exported to the cytoplasm upon compound 2 treatment compared to DMSO control. mRNAs that are nuclear blocked > 1.5 fold change or show enhanced nuclear release < -1.5 fold change are listed. (XLSX) [file ppat.1008407.s008.xlsx]

## Sheet: Raw Data
S1 Table. Raw data and analysis of RNAseq data presented in Fig 8.
GENE_NAME	Total_DMSO_Exp1	Cyto_DMSO_Exp1	Nuc_DMSO_Exp1	Total_Comp2_Exp1	Cyto_Comp2_Exp1	Nuc_Comp2_Exp1	Total_DMSO_Exp2	Cyto_DMSO_Exp2	Nuc_DMSO_Exp2	Total_Comp2_Exp2	Cyto_Comp2_Exp2	Nuc_Comp2_Exp2
A1BG	0.901794	1.69863	0.674796	0.738541	1.8625	0.926839	1.26627	1.35891	0.62719	0.746397	1.35184	0.546682
A1BG-AS1	1.94398	1.64807	3.24498	2.08913	1.71311	3.30767	2.33305	2.38213	3.68006	0.716556	0.57478	0.951843
A1CF	2.32643	0.823854	2.47617	0.869547	0.426076	1.02315	0.382435	0.187085	0.429181	0.0728047	0.0385439	0.0709212
A2M	0.109525	0.013717	0.0341483	0.0659544	0	0.0764723	0.195799	0.0736802	0.201422	0.0596395	0.0263117	0.186739
A2M-AS1	1.7768	2.71411	5.66693	1.57863	1.50397	3.96989	2.61308	2.32005	3.93477	0.570993	1.1196	1.05947
A2ML1	0	0	0	0	0	0.0132696	0.0154434	0	0	0	0.0114142	0
A2MP1	0	0	0	0	0	0.0592549	0	0	0	0	0	0
A4GALT	8.86113	12.9359	10.2915	8.03154	13.9784	9.76309	13.4607	14.2574	10.8334	14.9231	18.2004	17.2598
A4GNT	0	0	0.0448594	0	0	0.0401836	0.0467663	0	0	0.0391731	0	0
AAAS	71.8866	66.6743	91.7716	76.7214	69.8022	97.7019	85.5283	73.1205	106.073	63.5597	53.4832	78.465
AACS	65.947	35.3624	74.1113	56.4379	30.1768	62.8293	44.9904	32.0432	52.9782	27.4912	19.8333	32.3558
AACSP1	0.146578	0.0587439	0.182803	0.10592	0.0946037	0.360247	0.152459	0.189324	0.196045	0.159631	0.197192	0.266574
AADAC	21.5383	20.5465	197.428	8.31228	9.24826	83.5725	24.5994	23.4391	169.819	7.34362	6.63217	52.1795
AADACL2	0.0424685	0	0	0	0	0	0	0	0	0	0	0
AADACL4	0	0	0.0504419	0	0	0	0.0525861	0	0	0	0	0
AADAT	10.149	9.82335	19.3988	13.0209	12.2498	23.7414	12.5406	14.318	19.0321	12.4957	14.2595	18.7948
AAED1	20.5929	25.1654	12.2574	23.4861	27.3119	14.1749	23.1905	26.4192	13.0062	22.3135	31.4815	14.8166
AAGAB	95.554	82.2645	99.6224	82.4654	70.6169	87.7132	92.6958	101.018	107.265	100.397	104.132	99.8888
AAK1	6.47961	3.47865	7.5243	5.46232	3.06935	8.08869	6.39917	4.03049	8.53416	5.04698	3.79404	7.7771
AAMDC	42.7213	66.2314	58.1658	39.1218	68.5246	39.6774	34.181	48.7042	41.7554	24.3641	32.5504	25.4769
AAMP	144.992	137.689	149.498	149.549	156.703	158.127	147.354	147.306	163.512	183.673	179.375	208.542
AANAT	0.15218	0.182968	0.151832	0.109969	0.0491098	0.23801	0.0395715	0.1638	0.0814155	0.066293	0.0584941	0.0461271
AAR2	50.0636	31.0239	55.9426	55.0785	35.6687	57.1637	53.7976	41.0657	57.6534	61.6226	48.1964	65.9223
AARD	0	0	0.0444826	0	0	0	0.139121	0.115174	0.0477051	0.0388441	0.102823	0
AARS	205.224	84.3623	215.435	224.75	101.788	239.565	183.999	101.292	221.564	144.062	75.0349	185.639
AARS2	5.86139	3.0965	8.9547	5.03775	3.60034	9.70298	7.04915	4.74605	10.8862	1.84247	1.15209	3.37157
AARSD1	55.6698	53.718	72.8061	57.6536	58.2132	80.5042	56.5918	53.9888	81.3285	53.6593	46.4491	67.1703
AASDH	10.0894	5.12609	14.5238	7.90698	5.0946	13.4296	7.7683	6.91252	12.5134	5.6498	5.56961	8.62146
AASDHPPT	70.5161	54.2771	71.4486	69.7224	50.5312	69.2	65.7432	65.3793	63.4617	64.0652	63.2254	61.1119
AASS	0.54252	0.108713	1.39379	0.561918	0.0962916	1.61215	0.564287	0.21022	1.32061	0.295417	0.114692	0.674213
AATF	120.681	75.541	153.883	131.261	91.4088	182.35	129.825	110.905	175.337	110.301	87.2037	145.966
AATK	0.0356678	0.154858	0.207586	0.0572762	0.258982	0.159384	0.123663	0.115174	0.0954102	0.142429	0.251346	0.342355
ABAT	1.83696	1.04402	2.35792	1.69486	0.884002	2.22016	1.08941	0.878765	1.68104	0.198885	0.113551	0.293051
ABCA1	4.25817	1.24587	3.21506	2.52767	1.0815	3.57113	2.87066	1.69752	3.99153	3.23031	2.17414	5.0653
ABCA10	0.482977	0.262116	0.677631	0.278723	0.154237	0.370944	0.353218	0.292419	0.471023	0.109581	0.232055	0.121995
ABCA11P	6.62239	5.52366	6.70784	6.23488	5.39699	6.53442	6.20627	6.11492	5.71006	6.18706	6.91283	4.58521
ABCA12	4.74513	1.16795	5.29355	5.4919	1.38856	6.31217	5.43833	2.12564	7.30952	3.35303	1.64072	4.72848
ABCA13	0.040778	0.00371423	0.036986	0	0.00598155	0.0248482	0.0144593	0.0159606	0.0198327	0.0201861	0.00712455	0.0168548
ABCA17P	0	0.01524	0.0189699	0.0183193	0.0736296	0.0339852	0.0197763	0.0491166	0	0.0165653	0.0438497	0.0461051
ABCA2	6.88081	4.79453	8.50528	8.22277	6.51639	11.5601	9.7981	5.99549	8.58128	9.70927	7.05866	14.2737
ABCA3	24.9694	18.0403	26.3061	24.9985	18.0106	26.4438	40.0547	25.6232	31.698	21.6203	15.3705	24.0668
ABCA4	0.182629	0.148127	0.49891	0.0523696	0.0280647	0.233169	0.180911	0.0748852	0.174474	0.0568265	0.0584981	0.0922605
ABCA5	4.44832	2.37473	14.7881	5.18565	2.5094	16.2511	4.14999	3.2529	12.3987	4.65216	3.93519	14.8316
ABCA6	0.264626	0.0120516	0.0750056	0.0144867	0.0194084	0.0403126	0.0312776	0.0517876	0.0482636	0.0130996	0.0115586	0
ABCA7	3.7747	2.27479	6.39716	3.2633	2.33675	6.3462	5.30855	2.88628	5.27353	2.85928	1.78668	5.35254
ABCA8	1.33642	0.334748	1.43058	0.388972	0.179697	0.671838	0.463346	0.203782	0.595814	0.266829	0.0963159	0.337567
ABCA9	0	0.0101294	0.0630424	0.0121761	0.00815639	0	0	0.0326457	0.0270437	0.0110103	0	0
ABCB1	20.5588	3.1669	11.7249	10.7696	2.87699	14.1093	10.8885	5.81567	16.2417	8.92939	4.47813	14.023
ABCB10	40.9435	23.1009	43.8323	43.9602	24.3043	47.3819	38.1798	37.8655	48.7307	39.3195	33.5987	44.8553
ABCB11	0.106727	0.0400996	0.116465	0.0482019	0.010763	0.104326	0.156106	0.0430786	0.107059	0.0290579	0	0.101093
ABCB4	1.00634	0.400108	1.35465	0.673332	0.180418	1.05284	0.581507	0.343865	0.833213	0.139169	0.153496	0.16946
ABCB5	0.60999	0.512056	0.534574	0.228338	0.206159	0.257845	0.075021	0.204068	0.0882001	0.0359087	0.0871319	0.0749566
ABCB6	29.6139	24.6799	48.3046	25.6501	24.675	40.4401	35.7857	32.693	47.6258	30.8719	28.2137	43.5376
ABCB7	30.7678	12.245	37.366	30.8039	14.2714	46.3924	26.603	19.1217	42.3647	31.0379	22.9553	56.101
ABCB8	15.0177	14.5559	24.7516	16.9891	16.8019	24.3903	25.2909	17.6578	24.2159	13.3922	11.6206	19.214
ABCB9	4.84004	5.35551	5.52809	4.67119	5.27213	5.97139	4.513	4.06945	3.74895	2.66215	2.69348	2.2969
ABCC1	117.534	61.2384	152.694	132.319	64.9094	170.143	154.629	103.451	202.936	143.519	94.0364	197.913
ABCC10	4.30203	2.23108	6.57203	5.08293	3.43313	7.55413	4.68381	2.94897	5.30169	3.55512	2.24063	5.93682
ABCC11	0.103835	0.078026	0.178057	0.0937915	0.0523568	0.144998	0.236252	0.0838224	0.260395	0.141352	0.0623616	0.0983538
ABCC12	0.0123264	0.0370503	0.138354	0.0593819	0.00994455	0.0688517	0	0.0265351	0.0164863	0	0	0
ABCC13	0	0	0	0	0	0	0	0	0	0	0.0209351	0
ABCC2	303.556	100.394	548.95	261.91	87.0361	543.988	351.035	182.867	629.943	141.924	90.0094	310.829
ABCC3	350.818	188.981	629.192	267.542	147.141	478.876	414.006	230.832	598.494	289.374	174.015	524.957
ABCC4	107.394	37.6602	111.074	87.5817	26.9955	97.5162	76.8883	44.5377	94.4683	45.862	31.0085	61.3669
ABCC5	6.39734	3.36303	12.232	6.33549	3.37042	13.4669	7.14438	4.60349	12.5992	4.68728	4.75146	17.1755
ABCC5-AS1	0	0	0.169394	0	0	0	0	0	0.181666	0	0	0
ABCC6	1.42729	1.22411	2.905	0.563825	0.571141	1.39039	0.638357	0.467026	0.76359	0.248703	0.263334	0.311488
ABCC6P1	0.116929	0.164015	0.466643	0.028165	0.0566007	0.182877	0	0	0.125112	0.0254683	0	0.035442
ABCC6P2	1.71438	2.35051	0.900238	0.760694	1.4559	1.1088	0.586566	0.971201	0.603409	0.294797	0.867056	0.136748
ABCC8	1.02375	0.487216	2.48967	0.554835	0.485233	1.81558	1.79689	0.867759	3.30331	1.1846	0.700925	2.69579
ABCC9	0.0526966	0.00754257	0	0.0181332	0.00607344	0	0	0.0081029	0	0.0245955	0	0.0456365
ABCD1	3.32075	3.46649	3.88123	2.63835	3.24014	3.47668	4.02361	2.8819	2.74393	0.681638	0.969001	1.13302
ABCD2	0.0715627	0.0119501	0	0.0143646	0.0288673	0.0133243	0	0.0513513	0	0	0	0.0361521
ABCD3	78.7014	37.1488	96.5194	80.8838	32.1869	100.834	64.6095	51.7366	84.214	75.4051	55.7811	98.0188
ABCD4	17.9385	16.6791	27.0021	17.9349	15.9211	24.0298	15.9245	15.7245	21.5635	12.1742	10.8584	16.6666
ABCE1	101.402	61.6034	94.335	105.753	66.4291	104.084	84.2648	76.2343	93.9571	90.367	73.4015	89.8684
ABCF1	8.03902	3.86668	8.93145	7.59367	4.50392	10.2163	7.7604	5.42358	10.6642	8.8007	5.718	12.1636
ABCF2	76.7169	40.572	86.4792	76.1588	40.4498	87.0458	78.0724	52.6014	101.893	57.9645	38.2388	68.1473
ABCF3	34.873	18.5619	44.8505	33.8266	20.8411	42.3615	35.1966	24.3929	47.2052	57.6692	33.7725	71.5072
ABCG1	7.36866	3.39929	8.8812	8.08714	3.99172	9.81111	7.214	4.37458	9.31188	7.77469	4.75449	11.6763
ABCG2	56.9711	28.413	61.2201	91.2437	44.4078	103.294	66.9893	46.2393	84.6643	63.0065	42.4641	79.3446
ABCG4	0.194265	0.243298	0.302844	0.116983	0.104485	0.397874	0.252574	0.174248	0.498	0.141043	0.140007	0.269882
ABHD1	1.76218	2.78077	2.30756	1.16727	1.31505	1.08273	1.54649	2.0864	1.35521	0.863597	1.35467	0.801195
ABHD10	51.5116	31.6624	54.1059	54.3284	30.6786	54.4263	50.6797	47.2588	54.7766	64.0105	62.6758	63.8581
ABHD11	23.7385	29.1385	38.3466	17.5363	20.1825	25.6973	28.1951	32.0117	38.6902	9.99515	11.1637	12.6769
ABHD12	100.112	124.527	85.509	112.139	140.687	93.0371	127.103	142.907	100.22	153.196	170.744	123.773
ABHD12B	0	0	0	0	0	0	0.0484913	0	0	0	0.0358396	0
ABHD13	17.9982	13.5186	19.1497	18.1747	12.2522	20.4422	15.2775	15.4152	16.3107	23.4349	24.3379	24.6914
ABHD14A	16.3856	23.8481	15.2009	23.3349	29.2219	16.314	21.9018	24.4439	14.5334	25.4836	31.1595	23.6132
ABHD14A-ACY1	49.2264	51.5629	49.0459	33.8897	35.1193	32.0035	50.1611	40.2862	39.9027	32.8971	30.3301	27.3858
ABHD14B	54.3969	74.0656	51.5079	52.9211	65.4386	45.1462	66.2041	72.3088	55.5539	56.2805	67.8706	47.8957
ABHD15	36.6267	33.2728	41.4871	30.2769	26.792	31.0114	42.5842	37.7884	47.7432	13.4409	10.9109	13.6399
ABHD16A	3.79274	3.28553	4.13538	3.35742	3.19896	4.20836	4.12518	3.59672	4.10627	4.19442	3.46129	4.54175
ABHD16B	0	0.0359376	0	0	0	0	0	0	0	0	0	0
ABHD2	128.256	44.656	122.749	135.945	47.2912	146.92	157.884	77.0278	181.495	81.4383	48.6871	94.7047
ABHD3	42.0672	36.7366	66.3974	30.183	23.1569	44.4437	45.9861	47.6712	79.4635	22.3521	21.2648	36.0637
ABHD4	57.2029	49.3253	67.4135	53.3289	45.064	60.1315	54.8633	44.7365	62.0078	25.5493	23.2023	27.3202
ABHD5	10.2938	8.99014	10.1812	13.1428	9.80249	12.3372	12.7956	12.2454	11.0461	19.0255	18.617	17.9453
ABHD6	13.257	14.2693	9.827	12.3755	12.6927	9.90304	13.152	14.3838	9.54198	6.03014	6.01142	5.20442
ABHD8	2.59078	4.97776	2.66087	2.23924	5.21311	1.97492	6.41978	5.41317	2.40521	1.6929	3.04606	1.89393
ABI1	67.9372	49.3395	75.3222	79.8098	51.5976	86.054	61.3277	57.2903	73.3327	78.9295	80.2949	102.808
ABI2	36.4914	29.7162	40.8141	36.2059	25.1415	45.84	30.4707	30.2837	38.6036	30.7908	31.8446	49.6874
ABI3	0	0	0.07534	0	0.0487373	0.0337435	0.157085	0.0325115	0.0807978	0	0	0
ABI3BP	5.48302	1.62667	8.47211	2.91586	1.06854	5.91849	5.11048	2.62126	11.8859	4.5599	2.18964	10.1444
ABL1	29.1218	21.5248	29.7639	27.5466	21.7623	31.7576	31.0292	22.319	28.991	37.6604	27.6352	41.1887
ABL2	19.3037	6.85734	17.2848	14.7996	5.6842	13.7053	12.7027	6.94937	12.9867	15.6807	9.43208	16.1276
ABLIM1	143.609	77.977	132.904	86.1372	44.0524	83.8845	95.2022	63.5706	101.055	51.6871	41.3378	47.2895
ABLIM2	0.593258	0.501937	0.575457	0.539844	0.627528	0.648027	0.754184	0.879789	0.899269	0.0717877	0.0886794	0.0999007
ABLIM3	22.307	11.4989	13.9832	12.194	8.54779	10.9662	10.1642	9.52184	9.35544	5.08915	5.47891	3.87512
ABP1	0.536605	0.204814	0.478014	0.707819	0.164921	0.42819	1.02989	0.412556	0.956934	0.584392	0.147326	1.39414
ABR	61.3592	37.7145	62.7103	65.5019	38.143	65.1469	74.5674	53.0134	73.7302	19.5811	14.848	20.1459
ABRA	0	0	0	0	0	0	0	0	0	0	0.0222273	0
ABRACL	87.7514	90.3373	56.1293	81.0796	97.5563	56.4268	72.8256	83.0916	51.4233	85.9601	97.7977	57.0124
ABT1	16.1016	16.7531	18.466	19.8669	20.6891	22.7049	17.604	18.24	15.6999	16.4932	17.8259	18.4726
ABTB1	13.295	13.3837	20.1169	8.8408	8.84516	13.7614	22.9791	18.7524	17.192	7.89139	8.0529	8.21245
ABTB2	10.7449	10.2448	12.9304	10.6092	9.84264	11.8149	10.5577	9.15995	11.2953	12.862	11.2365	18.0565
ACAA1	63.7668	65.6562	81.4451	66.026	75.8099	83.9512	59.7727	59.0771	77.0114	67.595	66.7594	81.6762
ACAA2	120.521	103.13	107.749	120.001	103.132	111.936	114.685	103.24	124.278	111.31	99.101	126.396
ACACA	66.037	18.8111	72.7021	53.9477	16.5019	69.6955	34.6867	16.2379	39.0144	21.0017	12.3719	28.4118
ACACB	4.18073	2.53948	5.13663	4.36322	2.45604	5.11675	5.09529	3.41017	5.87722	3.36039	2.71357	3.24632
ACAD10	13.696	4.18042	25.244	9.06011	3.69152	17.7956	15.1046	5.29235	24.4381	4.49328	2.44439	9.77899
ACAD11	10.641	5.31279	15.2592	7.89652	4.30687	14.4291	6.17214	5.70747	12.0279	4.37012	3.51172	6.78741
ACAD8	20.5782	15.2531	28.4793	14.8842	12.7024	25.4138	18.5891	17.3208	27.2133	21.7804	20.0802	27.8096
ACAD9	28.7137	20.8111	30.8138	21.3626	19.1675	25.0669	31.2807	26.8684	33.9133	18.4346	15.5539	19.3369
ACADL	0.997753	0.48702	1.43577	1.17085	1.07328	2.14353	2.12879	2.69861	4.44826	2.0339	2.01589	3.17936
ACADM	72.4238	55.6976	79.446	56.2428	40.3483	58.4016	75.1901	73.0505	91.1638	45.1273	42.768	46.5922
ACADS	18.6755	18.9778	21.0115	22.3321	25.4688	23.1649	28.7742	24.4294	16.2669	23.4509	24.4601	26.9941
ACADSB	36.2422	21.0566	44.6374	37.3082	21.0297	45.7344	34.3505	28.7955	44.0133	18.9408	16.9495	22.7344
ACADVL	224.464	158.081	334.184	179.788	146.55	270.506	233.641	186.973	352.136	226.139	183.059	375.905
ACAN	0	0	0.0089871	0	0	0	0.00936913	0	0	0	0	0
ACAP1	0.228598	0.432627	0.253416	0.152953	0.389344	0.283752	0.330236	0.328071	0.203831	0.276617	0.341706	0.153978
ACAP2	21.9361	10.139	25.0859	25.4989	11.3109	29.4586	23.1836	18.4279	29.6482	24.267	17.7325	30.7541
ACAP3	5.35516	5.0938	7.73536	5.24539	7.23254	9.71208	6.60999	6.00119	6.3918	5.8136	6.0579	8.88647
ACAT1	112.151	97.8016	128.104	126.479	101.414	143.064	102.268	90.2549	119.497	94.8307	88.0347	126.584
ACAT2	181.579	181.888	199.563	153.888	138.938	146.322	79.993	89.3004	93.2216	68.7942	66.3844	61.6239
ACBD3	63.2738	39.9065	74.365	64.0672	42.4987	77.8325	58.0808	48.2564	68.4479	61.1829	53.0408	75.3396
ACBD4	15.1629	19.1985	26.4051	9.43707	13.0908	16.4744	15.8073	17.0671	18.8271	5.48762	6.50789	6.93604
ACBD5	144.757	86.3253	141.322	149.584	78.5456	153.268	179.797	152.12	190.126	178.371	150.41	189.707
ACBD6	58.1445	71.2505	58.0113	65.4221	79.1892	66.0127	55.9159	68.3546	50.9837	70.0625	78.4495	62.3713
ACBD7	8.37397	8.25751	6.27081	7.03469	7.19813	6.65193	3.93226	5.6766	3.18557	5.29066	5.55831	3.92479
ACCS	15.6715	14.4852	79.6573	14.6573	12.7572	67.7267	16.4104	13.9504	43.356	11.3166	10.4466	38.3437
ACCSL	0	0	0	0.0421546	0	0	0	0	0	0	0	0
ACD	14.0294	17.7636	19.3424	13.7772	17.5623	17.0851	24.8149	24.6256	21.5272	10.4433	11.4369	13.0377
ACE	0.402795	0.256817	0.502341	0.132304	0.0689316	0.231808	0.444347	0.170793	0.359155	0.172808	0.0938327	0.25898
ACE2	0.49044	0.0909969	0.453071	0.32815	0.146545	0.426138	0.283398	0.293271	0.31583	0.276949	0.0872742	0.220232
ACER2	3.52911	1.4994	3.50989	4.68076	2.28856	5.93874	4.8207	2.81287	5.31761	8.58682	8.39226	9.57993
ACER3	37.754	15.7563	31.5466	41.8846	18.0059	37.6671	37.2109	30.9465	33.7931	22.7246	19.9256	20.4444
ACHE	0.0861721	0.19426	0.617943	0.129728	0.156422	0.264733	0.364119	0.301443	0.691522	0.375384	0.248417	0.914181
ACIN1	48.3932	27.96	97.9211	49.7354	30.938	111.667	53.1434	32.8235	81.1922	56.6957	36.6713	107.695
ACLY	635.651	255.213	756.352	542.778	234.665	665.123	396.002	225.138	549.336	273.04	149.906	378.303
ACMSD	0.458659	0.714843	0.19067	0.552394	0.328918	0.113864	0.331293	0.383974	0.340805	0.277503	0.0979426	0.0772352
ACN9	34.3443	41.2987	21.9761	39.5729	40.75	21.692	31.5268	43.3667	21.3314	36.8969	46.1859	23.2325
ACO1	67.9579	26.1022	65.8542	71.056	30.1871	78.6266	54.484	32.4088	59.2903	54.0848	34.1612	67.8094
ACO2	64.121	46.6872	69.3594	70.8714	51.2809	76.8251	86.1167	57.1098	103.168	74.6908	46.7648	105.702
ACOT1	7.94793	6.33076	9.81304	8.75859	5.35415	8.16867	6.40678	5.47507	8.39789	11.2092	7.14101	12.6477
ACOT11	2.23551	1.91984	3.35027	2.715	2.13697	2.95909	3.1996	1.9007	2.96484	1.59578	0.938701	1.73671
ACOT12	0.0320275	0	0.159771	0	0.0516777	0	0	0.034473	0	0	0	0.048539
ACOT13	23.6366	30.0747	20.0378	14.8273	18.8002	14.2071	17.1755	18.9171	13.6345	4.23234	5.3369	3.49431
ACOT2	18.1451	10.9024	21.38	17.8648	11.9671	20.5816	15.8482	11.8621	20.1744	26.7925	20.2977	34.2059
ACOT4	5.42566	4.92769	5.30613	7.38068	6.39269	5.14552	6.95268	6.72223	6.2126	5.7813	5.51377	4.2593
ACOT6	0	0	0	0.0764158	0	0	0	0	0	0	0	0
ACOT7	37.171	40.208	41.6019	42.0699	49.3928	47.5129	50.2694	49.7102	46.1492	36.1253	38.5887	42.7154
ACOT8	13.5457	17.7686	16.0113	15.3967	17.5993	15.0109	20.582	24.6512	14.8429	12.9746	13.487	11.3775
ACOT9	117.631	73.9146	162.434	127.854	77.4324	171.835	119.99	107.277	169.712	121.036	107.187	185.206
ACOX1	29.4019	14.5398	35.3038	23.6588	11.4352	29.3683	28.291	18.6071	35.8601	15.3487	11.1081	19.0552
ACOX2	3.03478	3.81459	3.44071	3.22303	3.24965	2.55812	5.84676	5.07792	3.98516	3.57544	3.65853	2.55054
ACOX3	10.1738	6.35143	9.97912	14.7623	10.6399	14.9808	8.67424	6.48927	7.05564	6.92791	5.38872	7.86058
ACOXL	0	0	0.167396	0	0	0.059979	0.0349023	0	0.107713	0	0.0257961	0.0406844
ACP1	237.717	294.2	167.757	275.333	299.677	178.367	236.543	301.992	165.74	275.475	325.261	175.441
ACP2	31.1625	24.8731	40.7539	21.1714	19.4059	23.8859	38.5815	29.6569	44.9592	21.2148	17.1039	26.8503
ACP5	0.175974	0.211575	0.395035	0.84775	0.397518	0.982943	2.47097	1.02282	1.45925	1.53316	1.31898	1.38682
ACP6	26.5663	31.2066	29.7483	27.4975	28.8804	29.9539	25.2409	26.8882	26.2013	22.2555	25.2915	21.9467
ACPL2	7.89024	7.44394	17.0081	7.16324	5.83245	11.9019	8.12349	8.21249	12.6423	4.53635	4.59924	7.67861
ACPP	0.417121	0.100302	0.47859	0.522461	0.201912	0.801493	0.390471	0.3053	0.490945	0.0726827	0.176363	0.455158
ACPT	0	0.0473833	0	0	0	0	0	0	0	0.0515038	0	0
ACR	0	0.0931756	0.11598	0	0.11254	0.0519453	0	0	0.124382	0	0	0.0704701
ACRBP	0.0337766	0.101525	0.126372	0	0	0.2264	0.175659	0.0363557	0.31623	0	0.0324571	0
ACRC	0.561257	0.482003	2.79986	0.217273	0.210231	1.16444	0.312737	0.345207	2.03754	0.19647	0.0770474	0.243031
ACRV1	0.21686	0.325916	0.202841	0.261179	0.699826	0.30283	0.281951	0.0583547	0.145024	0	0	0.0821652
ACSBG1	0.0641302	0.0642536	0.186618	0.0257454	0	0.0716427	0	0.0690269	0.0571821	0	0.0205417	0
ACSF2	21.936	10.5758	31.7571	17.7155	8.53879	23.0754	20.6411	10.7796	28.7683	11.7743	6.72562	18.455
ACSF3	6.54718	7.4839	8.73095	8.63184	11.2717	9.96616	9.80982	8.69087	8.57474	3.07934	3.00767	4.23941
ACSL1	36.9995	17.6128	34.263	31.7371	19.1662	36.2839	25.7285	22.3811	29.3334	27.2762	22.2334	32.9848
ACSL3	227.539	131.119	268.907	186.922	102.092	235.215	129.239	102.512	174.896	152.066	113.487	217.241
ACSL4	105.22	41.9081	108.41	90.3544	39.1399	103.886	55.8261	37.3358	69.1353	52.1585	32.4028	63.1744
ACSL5	6.92495	2.67643	5.81416	3.75001	2.16885	5.1321	2.5661	1.73981	3.34524	1.16738	0.964646	2.32077
ACSL6	0.0829102	0.0369199	0.126378	0.166424	0.0148643	0.113206	0.0239546	0.0198313	0.0492849	0.0300979	0.0265571	0
ACSM1	0.0310593	0.0311191	0	0	0.0250577	0	0	0	0	0	0.059692	0.0470717
ACSM2A	0.0214921	0.0646005	0.134018	0	0.0346784	0.0240098	0.027943	0	0.0574908	0	0.0206525	0
ACSM2B	0	0	0.065093	0	0	0	0.03393	0	0.0698085	0.028421	0	0.039551
ACSM3	35.8693	26.689	40.4686	23.6427	16.6002	27.0868	19.1965	16.3411	22.6856	7.14651	7.50815	8.42811
ACSM5	0.0790029	0.05277	0	0.0634323	0	0.0588384	0.0684772	0.0283451	0	0.0286795	0	0
ACSS1	20.4261	12.8127	39.6439	13.4549	10.6494	24.5714	16.1114	12.383	28.1249	5.43615	4.88799	11.2395
ACSS2	53.9069	40.1781	70.5882	39.8865	27.3304	47.384	29.0776	21.4741	38.478	16.6215	13.6117	17.4463
ACSS3	1.00815	0.75757	1.57163	0.935936	0.338895	0.868153	0.955757	0.768635	1.43266	0.709082	0.52475	0.700287
ACTA1	0.298873	0.25667	0.692224	0.0514219	0.068892	0.238489	0.0555115	0.0919125	0.0571054	0	0	0.194123
ACTA2	20.5115	19.7924	28.0701	16.6623	24.128	21.5302	16.5557	22.2999	12.0138	2.92345	4.29921	5.99814
ACTB	3845.36	4384.04	4121.76	3476.47	4050.58	3578.05	5101.12	5063.57	5027.44	5206.73	5187.69	5121.58
ACTBL2	0.136799	0.182749	0.113738	0	0.0551826	0.178295	0.0592864	0.122704	0.121978	0.0744907	0	0.103662
ACTC1	0	0.0345655	0	0.0207748	0.0278329	0.0192703	0.112135	0.0371334	0	0	0	0.0522849
ACTG1	4876.78	5213.96	4586.58	4250.66	4608.1	3849.1	6981.89	6517.91	5982.23	6295.81	6372.72	5300.93
ACTG1P4	0.128498	0	0.600953	0.0773791	0.025917	0	0.1253	0.0345773	0.515591	0.0349852	0.0308695	0.0486859
ACTG2	1.91443	0.719293	3.7604	0.115284	1.81479	2.35257	0.435584	2.88485	0	0.104246	0.183964	0.072535
ACTL10	0.0314116	0	0	0.0378311	0.0253419	0	0	0	0.0420125	0.0342089	0	0
ACTL6A	101.837	72.0964	108.665	116.692	81.5123	126.761	101.899	89.4318	114.883	120.042	103.672	140.46
ACTL6B	0.0416086	0	0	0	0	0	0	0	0	0	0.0399831	0
ACTL7B	0	0	0	0	0	0.0505793	0	0	0	0	0	0
ACTL8	0.479225	0.205777	0.554969	0.948196	0.607553	0.650084	0.356037	0.147376	0.549391	0.335508	0.197359	0.466898
ACTN1	218.464	119.771	264.324	227.614	125.305	272.383	197.587	137.332	257.312	187.137	117.374	249.446
ACTN1-AS1	0	0.639318	0	0	0.257396	0.35642	0.138269	0.114469	0.284479	0.115819	0.102194	0
ACTN2	0	0	0	0	0	0	0.0365827	0	0.0188165	0.0153215	0	0
ACTN3	0	0.0191667	0.0238577	0	0	0	0	0	0.025586	0	0	0
ACTN4	757.988	371.491	1058.15	749.033	381.538	1011.72	1058.77	616.06	1082.36	862.09	541.731	1262.93
ACTR10	74.9505	62.2564	79.7064	63.0807	50.2986	65.9757	73.7638	82.5273	85.8645	41.7504	45.4655	40.0652
ACTR1A	150.199	111.411	143.13	150.826	107.492	134.726	153.596	127.683	150.622	132.231	114.183	127.292
ACTR1B	36.5628	41.5232	36.5916	45.9717	44.3604	34.2904	45.9232	48.1911	34.2239	41.6623	44.7042	32.8369
ACTR2	437.602	315.933	422.757	452.767	318.686	439.572	384.453	365.736	387.68	371.125	330.622	325.557
ACTR3	242.385	144.054	243.406	257.209	142.166	268.207	213.227	200.138	240.336	235.345	206.981	267.24
ACTR3B	9.281	8.95338	10.3205	9.2744	9.22625	8.98792	6.46297	10.1134	8.68539	4.09933	4.39019	4.09343
ACTR3C	0	0.0449474	0.0559479	0.162088	0.0361926	0.300698	0.0583262	0.0965729	0	0.0488561	0	0.135978
ACTR5	11.5893	8.65078	18.3953	14.3601	9.72308	22.937	12.7626	11.2572	16.2566	14.5524	12.3465	20.4849
ACTR6	48.7439	34.1912	69.3749	49.8001	41.2286	75.241	44.2103	47.6747	70.5945	42.4095	42.1651	64.4733
ACTR8	21.562	9.76379	22.971	20.132	11.9134	24.794	20.1579	13.5697	22.1927	14.1887	11.5409	18.0421
ACTRT3	4.03906	3.37767	4.40265	4.09845	3.30991	4.47669	3.43201	4.14208	3.44549	1.90497	1.65031	1.83159
ACVR1	28.7604	17.0023	27.9286	27.1927	15.5237	27.6702	27.0133	23.2448	31.1839	28.312	25.06	36.6694
ACVR1B	31.3014	20.0491	31.7652	23.2702	15.4383	24.8863	29.1354	22.1947	29.3517	27.2047	23.6987	31.311
ACVR1C	0.0350902	0.0351577	0.105029	0.211307	0.0736052	0.188164	0.0456225	0.0453234	0.0750921	0.198718	0.182085	0.212722
ACVR2A	3.86298	2.84804	6.30235	4.59392	3.50855	7.00252	3.67998	2.71966	4.54927	5.38442	4.6109	9.72068
ACVR2B	2.68859	1.26831	3.95379	2.30036	1.00771	3.46033	2.50516	1.63986	3.02658	3.12932	2.70735	3.85395
ACVR2B-AS1	1.51854	1.67361	1.67288	1.34118	1.04135	1.61161	1.02007	1.25311	1.45557	0.38588	0.437765	0.536995
ACVRL1	0.419477	0.246374	0.396869	0.296154	0.338422	0.420139	0.677028	0.38923	0.619083	0.126023	0.152896	0.263063
ACY1	51.2507	53.4033	51.228	33.1027	33.1699	32.6986	52.6653	41.23	42.0929	30.8841	27.4697	26.4087
ACY3	6.22326	8.83734	7.08903	4.83935	7.03695	6.24063	4.20487	4.06126	3.86683	2.98849	3.24906	3.63897
ACYP1	37.2373	74.5248	56.2839	32.7688	67.1261	55.6042	44.4299	84.2591	78.7429	36.7104	72.2791	57.2791
ACYP2	12.7718	19.0118	10.8572	17.8305	18.7994	11.9385	16.3342	20.0875	11.2254	11.9222	13.8258	6.3994
ADA	34.3047	40.8282	41.3306	54.2358	59.6124	56.6255	42.8172	45.2039	40.2649	41.5258	44.1924	43.6087
ADAD1	0	0	0	0.0340228	0	0	0	0	0	0	0	0
ADAL	9.37796	8.26977	9.9733	7.96804	7.08652	10.5304	7.5996	9.19524	9.3642	4.23214	4.87614	4.33195
ADAM10	190.167	65.7594	207.486	190.211	59.6646	224.405	229.614	148.797	267.993	200.212	128.196	269.35
ADAM11	1.259	1.17443	1.51601	1.01087	1.1675	1.42266	1.56164	1.63551	1.35486	1.2608	1.04295	1.11852
ADAM12	3.47668	0.466278	0.71696	0.835242	0.449076	0.815529	1.12709	1.0313	1.04961	0.606205	0.648882	0.511693
ADAM15	91.1261	79.3901	86.2212	99.9798	87.7471	86.8572	103.505	84.0463	90.4269	113.526	92.6436	122.372
ADAM17	47.7277	17.7123	57.3988	55.236	19.7011	70.4841	42.8452	28.793	51.1016	61.3114	38.9717	84.3436
ADAM18	0	0	0	0	0.0157263	0	0	0	0	0	0	0
ADAM19	2.44746	1.64463	2.40262	2.60434	1.53046	2.41573	1.48241	1.01565	1.99824	1.4451	0.85951	1.60882
ADAM1A	1.3234	1.12368	9.79088	1.62088	1.4839	10.775	1.42899	0.941586	7.77012	0.415277	0.474194	2.34561
ADAM20	0	0.02286	0.256094	0	0	0.127445	0.0296645	0	0.122065	0.024848	0	0.0345788
ADAM20P1	0.0209824	0.0210228	0.235512	0	0	0.0468808	0.0545607	0.0677537	0.336764	0	0	0.0317998
ADAM21	0.191299	0.167709	0.119288	0.0575987	0.0964592	0.267136	0.0932693	0.180168	0.063965	0.0520838	0.0229783	0.0362403
ADAM21P1	0	0	0	0	0.0250822	0.0694633	0.0404213	0.066927	0	0	0	0
ADAM22	3.62389	0.77852	2.3224	1.7345	0.907897	2.29734	1.64601	1.65108	2.60711	1.24745	1.22943	2.24356
ADAM23	2.13039	1.56947	2.10988	2.59092	1.66818	1.86663	4.42629	4.40626	3.91088	3.95782	3.5725	2.69057
ADAM28	11.2926	4.68538	23.4795	9.84571	4.23388	22.8897	8.60208	3.29971	12.5092	6.88475	3.34531	10.6046
ADAM29	0	0	0	0	0	0	0	0.0206216	0.0512489	0	0	0
ADAM32	0.65408	0.304264	3.17551	0.590814	0.339231	2.55746	0.212601	0.226293	1.65591	0.254403	0.202027	0.672657
ADAM33	0	0.0181373	0	0	0	0	0	0.0194847	0.0242118	0	0	0
ADAM7	0	0.0187942	0	0	0	0	0	0	0	0	0.0180254	0
ADAM8	0.77192	0.734735	2.50299	0.836707	0.716176	1.44443	0.80289	0.602374	1.88419	0.105083	0.166897	0.497197
ADAM9	700.046	359.621	855.217	655.015	310.856	809.907	553.387	449.85	749.576	612.209	490.908	864.562
ADAMTS1	0.150662	0.150952	0.409956	0.11547	0.0883998	0.367225	0.089038	0.191651	0.384697	0.507154	0.315876	0.622731
ADAMTS10	5.35241	5.45309	20.0256	6.37383	5.6403	23.6657	6.99804	4.56357	9.06911	1.83386	1.58923	3.87361
ADAMTS12	4.97637	0.888967	1.52349	2.05974	1.19302	1.24977	0.785767	1.01037	0.584749	1.10631	1.09973	0.915941
ADAMTS13	0.267454	0.30451	1.00066	0.190339	0.127503	0.665475	0.379343	0.353302	0.569093	0.172115	0.163549	0.368489
ADAMTS14	0.0362841	0	0.0603349	0.0291329	0	0.027023	0	0.0260364	0.0161764	0	0	0
ADAMTS15	1.26822	0.742154	1.67962	1.50037	0.751525	1.90576	1.19653	0.700647	1.32095	1.25893	0.701007	2.26222
ADAMTS16	0.397021	0.0898224	0.383334	0.509008	0.123989	0.629526	0.366327	0.234346	0.702303	0.697383	0.603034	0.989897
ADAMTS17	0.0503101	0	0.0376462	0.0121184	0.0162355	0.0224815	0.0261643	0.0216606	0.067289	0.0328743	0.0193379	0.0304988
ADAMTS18	0.0215467	0	0.0537433	0	0.0086916	0.0120354	0.0420209	0.0347878	0	0.0234655	0	0.0326548
ADAMTS2	0.0180206	0	0.0112371	0.0217034	0.0145385	0	0.0820031	0.0581896	0.0843578	0	0.00865829	0
ADAMTS20	0.0444463	0	0	0.0401473	0	0.0124132	0	0.01196	0	0.0121011	0	0.0168401
ADAMTS3	0.0656503	0.0438511	0.0818749	0.105423	0.0176549	0.0855644	0.0995813	0.0353315	0.0292687	0	0.0210286	0.0331653
ADAMTS4	0	0	0	0	0.035591	0.0657111	0.0191189	0.0316559	0	0	0	0.0222863
ADAMTS5	0.0131849	0	0.00822167	0.00793971	0.0159557	0.0073647	0.0171423	0.0070958	0	0	0	0
ADAMTS6	0.867717	0.114162	0.797958	0.274457	0.169709	0.724576	0.0227912	0.141511	0.175842	0.0859082	0.0421121	0.0929841
ADAMTS7	1.32279	0.906807	2.34431	1.18785	1.13272	2.89068	2.57974	1.52371	2.20375	1.3774	1.32686	3.07745
ADAMTS8	0.0521726	0.0174243	0.0216888	0.020945	0.0420913	0.0194281	0.090443	0.0561562	0.04652	0.0189396	0.0501344	0.0263566
ADAMTS9	5.81095	1.85924	4.29173	3.49401	1.27921	3.786	4.46284	2.89758	5.46491	2.74201	1.96736	3.47252
ADAMTS9-AS2	0.114368	0.114588	0.17829	0.103305	0.0692012	0.0958237	0.111521	0.0923251	0.305929	0	0.0274749	0
ADAMTSL1	0	0.0159643	0.0198714	0	0.0192822	0	0.0103581	0.00857513	0.021311	0	0.0459336	0.012074
ADAMTSL2	0	0	0	0	0	0.0172188	0	0	0	0	0	0
ADAMTSL3	0.321336	0.113119	0.335764	0.29287	0.105099	0.291064	0.180664	0.0934789	0.174236	0.170247	0.141873	0.197432
ADAMTSL4	0.992808	0.846253	1.25665	0.499698	0.537963	0.695263	0.886221	0.941019	1.4666	0.935982	0.825871	1.63938
ADAMTSL5	1.4939	1.83188	2.30802	0.886177	1.11529	1.96781	1.79735	2.08796	1.87878	0.461371	0.64278	0.743426
ADAP1	0.960204	0.87959	0.752718	1.55293	2.14693	1.01139	1.28408	1.68316	0.550396	0.35853	0.606341	0.20789
ADAP2	4.61144	4.57387	5.11529	6.67021	6.58075	6.13537	4.94107	4.58941	4.804	3.30601	3.00615	2.28278
ADAR	140.654	69.045	148.586	142.939	64.3143	154.592	131.148	89.9238	149.823	171.649	112.985	195.212
ADARB1	2.00603	1.08088	1.99032	1.63214	0.999816	2.36055	2.15607	1.69857	2.34915	0.961258	0.719662	1.13502
ADARB2	0	0.0075748	0	0	0	0	0	0	0	0	0	0
ADAT1	30.3574	14.1362	24.277	26.2978	10.6838	23.1292	33.9522	30.8293	29.701	18.504	15.5286	13.3977
ADAT2	2.09863	1.35755	5.47597	1.92632	1.5123	7.68214	1.70865	1.79833	4.45559	1.65312	1.47822	4.92524
ADAT3	0.195888	0.510288	0.342018	0.424657	0.790182	0.568971	0.662178	0.463859	0.157198	0.469331	0.865882	0.771877
ADC	1.37215	1.81355	2.11176	1.12515	1.48386	1.3372	1.06281	1.4455	1.4838	0.413329	0.673299	0.619439
ADCK1	8.46898	8.39956	11.6288	9.03211	9.24806	13.0926	8.00797	8.19486	10.183	6.55249	5.58983	9.37782
ADCK2	28.7524	30.3197	23.2558	30.7015	37.0015	23.0895	33.5987	34.5154	23.5709	21.5405	21.6735	14.988
ADCK3	17.0803	13.5771	24.8065	19.4165	15.52	28.0133	20.2809	14.656	23.748	20.6181	17.3552	40.7109
ADCK4	31.6855	32.0788	42.1888	32.6611	35.0307	42.1804	46.7684	35.8623	41.1164	17.1703	15.3709	16.7029
ADCK5	4.15805	3.84058	9.48004	5.20344	5.52984	11.2137	7.72903	5.31471	7.55993	6.15572	5.58762	10.5849
ADCY1	6.47833	2.57895	5.66382	7.61198	3.31849	6.96391	10.2651	4.19696	9.42818	3.65252	2.77712	3.41434
ADCY10	0.0235022	0.0941896	0.395691	0.0707632	0.0568826	0.210043	0.0916692	0.0885385	0.20432	0	0.0225841	0.0712371
ADCY10P1	0.418271	0.530829	1.7388	0.302251	0.52867	1.33951	0.380671	0.495229	1.23075	0.15184	0.187568	0.570516
ADCY2	0	0.00973985	0	0	0	0	0	0	0	0	0	0
ADCY3	35.9088	25.0307	36.0905	36.0046	26.0241	39.6297	38.1333	30.6492	38.6274	28.249	23.8813	31.9764
ADCY4	0.0513731	0	0.0213564	0.0412481	0.0414463	0.0191304	0	0	0	0	0.0164554	0
ADCY5	3.0034	2.45835	3.42823	2.05996	1.57704	2.63869	3.75927	2.31222	3.88083	1.65206	1.1153	2.08302
ADCY6	21.9697	13.5979	37.1847	17.3648	11.0414	34.3182	22.5049	17.935	38.0213	18.6127	13.9921	36.1932
ADCY7	6.20629	4.42971	7.55889	5.02477	3.99392	7.22318	5.66727	5.14977	8.05096	1.2885	1.25659	1.60435
ADCY8	0.0155335	0	0.0193723	0	0	0.0173531	0	0	0	0	0	0
ADCY9	20.5032	11.0767	21.7353	16.5914	8.79282	20.9434	20.8692	13.1064	22.7476	11.0703	8.31821	14.7309
ADCYAP1	0.905457	0.6048	1.05865	1.06778	0.745715	1.47514	0.0981026	0.0812162	0.201839	0.102718	0.126887	0.285887
ADCYAP1R1	0.00968862	0	0.0362491	0.0116687	0	0	0	0.0208568	0.0259168	0	0	0
ADD1	90.3639	57.9291	92.4307	86.8356	59.5036	93.8521	76.7347	62.6358	87.3308	70.9226	61.0791	86.064
ADD2	19.337	10.4389	15.4534	29.6274	18.6704	27.9847	21.6848	15.1832	16.5729	35.5925	32.6517	33.7409
ADD3	62.2849	30.5059	75.1887	60.1935	26.7517	72.9027	41.8053	30.5943	51.1613	44.4166	35.1836	66.4001
ADGB	0	0	0	0	0.0194341	0	0	0	0	0	0	0
ADH1A	0	0	0	0	0	0	0	0	0	0	0.0408094	0.128725
ADH1B	0.332527	0.0951905	0.236975	0.28606	0.0958118	0.583756	0.494098	0.281221	0.508285	0.129336	0.11412	0.107991
ADH1C	68.0706	36.0073	65.8544	58.0749	30.843	64.9327	66.7421	39.846	71.7241	16.1547	15.2931	20.777
ADH4	0.354083	0.322513	0.762746	0.426445	0.155816	0.395561	0.544063	0.346472	0.645791	0.0701118	0.0927955	0
ADH5	150.785	93.1177	154.654	135.591	87.7364	154.635	107.736	99.7759	137.328	99.588	88.5439	106.407
ADH6	11.6767	7.41018	14.0074	6.63592	4.17166	9.06728	6.94326	4.67604	8.89994	1.36166	1.12002	1.76644
ADH7	0	0	0	0	0	0.0296892	0	0	0	0	0	0.0805541
ADHFE1	1.51273	0.909384	9.13943	0.931183	0.650893	6.3842	1.4423	1.30259	4.81084	0.549148	0.452242	1.47746
ADI1	243.75	236.336	223.406	313.34	282.081	260.415	227.665	239.697	215.799	303.746	314.033	279.897
ADIPOQ	0	0	0	0	0	0.0153738	0	0	0	0	0	0
ADIPOR1	126.344	155.445	85.4214	135.082	154.136	85.4589	137.189	162.421	97.7995	155.028	176.893	92.0057
ADIPOR2	112.175	83.657	93.3115	109.035	77.7058	97.1902	83.8467	82.038	78.9912	114.063	111.297	97.3719
ADIRF	0	0.284934	0.118223	0.456675	0.305913	0.423602	0.369746	0.204068	0.126788	0	0.0910924	0.143667
ADK	55.7105	48.8045	49.0226	59.8295	47.8956	50.5071	60.7166	63.5908	53.5521	42.8087	45.1514	36.1397
ADM	43.04	54.9276	83.0098	38.599	52.7412	68.7586	56.3015	63.4089	74.3233	76.5095	83.0974	125.927
ADM2	0.313072	0.358485	0.632147	0.538648	0.517182	0.799421	0.213212	0.401163	0.338971	0.0487074	0.071629	0.248534
ADM5	2.41298	1.69234	6.65811	2.36122	2.01972	6.60434	1.80391	0.519445	4.31654	1.67526	1.01444	5.34832
ADNP	75.7593	50.9058	88.2284	80.0097	47.555	102.708	75.6005	63.3293	96.3373	127.579	93.2434	172.44
ADNP2	23.2248	13.412	27.4013	25.5216	12.7649	28.6668	22.4316	16.9285	26.318	32.5951	23.897	37.4563
ADO	29.4736	30.2673	27.2642	29.4195	28.7329	28.9705	29.4463	28.6124	29.1478	26.7704	28.1578	26.5989
ADORA1	2.81523	2.55826	3.18437	3.23287	3.75019	2.99874	6.27061	4.8389	5.3415	5.63276	5.28467	5.0273
ADORA2A	0.446862	0.472595	0.681142	0.448488	0.701002	0.804282	0.516434	0.480983	0.464855	0.702949	0.715676	0.338619
ADORA2B	30.4151	31.7941	24.2763	22.4263	23.5565	19.4807	38.27	41.4674	36.7925	34.4118	37.0857	32.7277
ADORA3	0	0	0	0	0.0150802	0	0.0486051	0	0	0	0	0
ADPGK	71.1404	55.3152	135.015	81.6979	60.7461	147.254	75.1228	71.853	140.467	80.9007	79.81	203.421
ADPGK-AS1	0.0466686	0.0233792	0.0291011	0	0	0.0782034	0	0.025116	0.0312093	0.0254123	0	0.0353641
ADPRH	4.72352	4.06448	5.40575	4.5957	3.18314	4.22148	4.91303	4.10723	5.50006	2.13836	1.7444	1.82476
ADPRHL1	31.7194	41.5319	21.7169	17.3356	19.3701	11.4296	25.0794	29.5976	14.2721	11.0465	12.5076	5.95348
ADPRHL2	26.7468	28.1193	26.4037	27.676	29.8149	28.0704	34.8239	36.4527	32.9519	38.6879	39.8923	37.5671
ADPRM	14.0163	15.0103	11.8279	11.4223	13.2716	12.5641	13.2037	14.4993	14.4247	13.7563	15.243	12.6563
ADRA1B	17.5507	19.7932	15.8962	17.5976	19.3124	16.481	16.5352	16.0618	12.4362	15.3894	16.0232	12.3785
ADRA1D	7.09666	7.85247	7.80752	9.92832	10.9881	10.624	7.02102	5.4267	6.93499	5.6989	4.82182	6.62699
ADRA2A	0.871738	1.03821	0.779485	0.0792372	0.212315	0.165372	0.40631	0.265557	0.417977	0.197039	0.0474161	0.174492
ADRA2B	0	0.0390847	0.0243252	0.0704728	0.0157359	0.108948	0.0253592	0	0.0521747	0.0849671	0.0187428	0.088681
ADRA2C	2.44009	3.22712	3.24601	3.83999	5.32833	3.38016	3.80699	4.69252	4.17739	4.85417	4.90838	6.06482
ADRB1	0.578711	0.936639	0.943803	0.268069	0.610544	0.745965	0.578778	0.838517	1.2801	0.484805	0.59888	0.775861
ADRB2	3.49398	3.25065	6.26386	4.58375	4.60578	7.10954	1.98743	1.94754	4.25589	2.98974	2.00849	3.92417
ADRB3	0	0	0	0	0.0194231	0	0	0	0	0	0	0
ADRBK1	26.3578	24.8333	28.2352	32.3014	29.8452	32.9996	37.3955	32.9097	29.2663	39.1396	36.3837	38.3485
ADRBK2	4.19995	2.14278	3.5709	4.33809	2.80379	4.00034	3.3111	2.87746	3.51908	2.99568	2.93395	3.11329
ADRM1	77.7581	88.8102	80.2942	93.0486	145.109	103.227	126.268	116.685	83.2002	143.294	151.837	164.434
ADSL	115.341	102.169	95.2538	128.949	112.684	106.998	111.756	113.576	99.9194	88.0622	83.4596	65.9687
ADSS	105.057	79.9307	133.191	119.274	85.4402	152.818	113.428	109.308	133.315	96.3578	94.8137	116.117
ADSSL1	8.89017	6.91082	12.8842	8.38102	8.58206	9.4864	8.13086	8.67808	13.5715	4.00629	4.53656	4.36725
ADTRP	0.274285	0.446571	0.427589	0.206462	0.359588	0.38302	0.267459	0.479746	0.366852	0.410728	0.164731	0.363729
AEBP1	0.0468287	0.0156396	0.0778691	0	0.0503734	0.122067	0.0608845	0.0504044	0	0	0	0
AEBP2	25.0993	23.2571	31.3023	27.0844	22.9133	31.7651	25.2591	24.8904	27.2902	24.8137	24.3613	29.8261
AEN	53.3786	37.5455	67.2078	66.0109	41.7448	79.4327	70.1179	60.1169	80.0882	71.6911	63.9841	104.414
AES	202.616	267.882	195.773	203.195	254.719	187.784	269.484	288.277	199.563	242.94	293.185	202.678
AFAP1	23.3741	13.1018	25.1323	18.9187	10.2655	21.3678	19.4	13.8457	21.6348	19.393	13.9367	20.8123
AFAP1-AS1	0.028129	0.0281831	0.0584678	0.0112925	0.00756453	0.0104747	0.0121906	0.0201845	0.0250813	0.0102113	0.0360401	0.0284204
AFAP1L1	9.90628	7.77359	12.0338	9.96358	8.51677	10.8809	10.9723	9.08363	11.3076	3.82126	3.77865	3.48402
AFAP1L2	20.0753	15.6192	28.933	17.135	11.9048	22.3017	14.1649	10.7092	16.8431	8.89879	7.62097	11.8738
AFF1	22.6493	9.97906	34.8256	20.4664	8.27885	36.4145	21.8638	13.2628	26.8443	20.6934	14.5832	30.5473
AFF2	0.00917444	0.0183842	0.0114418	0.00552469	0.00370083	0	0.0536767	0.0148124	0.018406	0.0299744	0.0176321	0.0139042
AFF3	0.0155145	0.00777219	0.0290231	0.0186852	0.0125167	0.017332	0.0302569	0.0166992	0	0.0591366	0.0149085	0.0117565
AFF4	57.9309	20.8998	66.6749	57.7573	19.6025	71.1725	52.7457	31.8499	60.9305	48.4543	30.9138	57.1706
AFG3L1P	8.04648	7.52232	22.1871	6.93893	9.04619	22.1172	7.34225	8.13385	20.4763	5.67021	7.15184	18.2798
AFG3L2	72.5564	52.9855	74.346	71.0552	59.3531	81.2777	63.1304	60.3618	74.1828	45.5514	42.1765	67.7222
AFM	0.0637984	0	0.198913	0.0384183	0.0514706	0.106908	0.0414738	0.0686698	0	0.0347399	0.030653	0.145034
AFMID	16.2501	19.9454	16.4041	15.4508	19.5343	14.7602	20.399	23.6492	21.4581	16.6052	19.4978	19.6664
AFP	0.626995	0.973712	0.469169	0.679619	1.28989	0.840533	0.489113	0.573639	0.335438	0.580406	0.723001	0.190047
AFTPH	60.3808	44.026	60.7743	48.9953	34.1667	53.0933	52.4299	45.8664	52.9021	61.1811	53.5531	66.1267
AGA	43.7312	37.4693	49.6254	47.084	34.0096	52.1381	43.1059	40.0897	48.3159	38.7804	33.2571	49.6958
AGAP1	10.8833	6.70426	8.03755	11.4336	6.22129	8.9152	11.6435	7.7633	10.5387	5.75536	4.21665	4.51847
AGAP11	0.0807641	0.0606896	0.956877	0.218857	0.0651581	0.834583	0.288765	0.173862	0.702135	0.131935	0.155218	0.673207
AGAP2	0.251128	0.136289	0.274042	0.176429	0.227928	0.257167	0.122439	0.180202	0.307889	0.0227909	0.0502744	0.111007
AGAP3	10.6171	15.8716	15.4255	11.9172	19.0277	15.4826	15.5418	14.8842	12.6384	12.6001	12.7714	13.5059
AGAP4	0.18343	0.262547	1.30721	0.0631192	0.317113	1.20023	0.0340696	0.338462	0.595814	0.0285379	0.0251806	0.158855
AGAP5	0.47265	0.315706	2.1286	0.347871	0.19066	1.20271	0.512097	0.33916	1.12384	0.0857902	0.0252325	0.517342
AGAP6	1.93038	1.08217	11.3781	1.35619	1.33489	10.1921	1.61344	1.23677	8.63693	0.325355	0.287079	2.15935
AGAP7	0.131022	0	0.0326804	0	0	0	0	0	0	0	0	0
AGAP8	0.161273	0.107722	0.737473	0.129488	0.13011	0.570522	0.0349465	0.173587	0.2157	0	0.0774862	0.0407359
AGAP9	0	0	0.0499242	0	0	0	0	0.0143625	0	0.014532	0	0
AGBL1	0.0182372	0.0182723	0	0	0	0	0.0237112	0.0196298	0	0	0	0.0552786
AGBL2	0.851024	1.01254	4.57704	0.854121	0.843922	3.32751	0.92205	0.877838	4.6952	0.212394	0.357778	1.26289
AGBL3	0.775323	0.614225	3.91271	0.803479	0.407307	3.48473	0.820495	0.582226	2.45982	0.569458	0.606424	5.98447
AGBL4	0.085278	0.0427211	0	0.0256765	0	0	0.0277186	0.0917895	0	0.0696543	0.0204867	0.0323106
AGBL5	30.1302	34.2056	18.1159	36.6978	39.0944	19.3338	29.7553	31.535	21.6545	26.2424	28.5896	14.0172
AGER	0.153991	0.139356	0.557559	0.161531	0.11622	0.560486	0.0775014	0.0802013	0.298975	0.0595081	0.0429606	0.195738
AGFG1	53.9628	40.5683	49.3423	65.1315	39.4009	56.8637	50.6721	48.9964	46.4912	69.2407	66.153	62.4918
AGFG2	32.1625	23.6409	38.6083	31.9898	25.467	36.226	38.0976	28.1764	40.6083	14.1751	11.7568	17.4185
AGGF1	43.4812	31.8277	47.724	38.8372	28.0794	47.0593	39.8683	41.3256	45.7192	29.6093	28.8282	30.4752
AGK	40.2688	24.3954	52.6924	39.9738	26.6367	53.4529	43.0964	32.912	56.2183	35.4587	27.9806	40.532
AGL	11.9699	3.47206	15.9723	13.3985	4.33439	18.7245	9.39408	5.03173	13.1685	5.01511	3.22572	6.50912
AGMAT	12.8456	14.1856	11.6877	11.895	12.2699	9.74741	10.2675	9.28282	7.0776	8.05057	7.21993	5.26493
AGMO	6.76922	4.22923	9.50142	7.81164	4.19454	10.2363	4.38377	3.07512	6.23089	1.85002	1.85497	3.00359
AGO1	12.4032	6.70003	9.54032	13.6863	7.40868	10.9536	13.2464	8.26139	10.4479	12.5522	8.86532	9.61826
AGO2	16.4899	7.67727	9.98749	14.7744	9.33892	11.1221	17.1562	11.7543	9.88335	51.9524	50.0906	40.7968
AGO3	3.5303	1.50589	3.92326	4.82008	2.83404	5.6034	3.56742	2.93454	3.76335	7.84164	8.26265	7.33682
AGO4	6.24395	4.3846	10.7466	5.09665	3.93094	9.5458	5.78354	5.44843	8.74943	2.16185	2.02891	3.28195
AGPAT1	7.93978	9.33352	7.42889	6.12809	8.06433	6.61592	9.35858	9.41883	8.90769	6.39933	6.80239	5.6263
AGPAT2	30.3699	57.5582	30.947	37.1712	83.0329	37.6513	44.3543	49.8748	18.9887	32.8952	47.6505	31.1835
AGPAT3	26.2368	19.2374	20.9644	24.0182	18.8342	20.9867	28.4975	23.7893	22.38	14.0242	13.1339	11.1167
AGPAT4	2.74894	0.996384	4.31563	1.50931	1.09584	3.76645	1.8606	1.0443	2.86564	0.563528	0.481695	0.968014
AGPAT4-IT1	0.275322	0	0.214603	0.165795	0	0.346022	0.223725	0.0370431	0.13809	0.0374801	0	0
AGPAT5	44.6692	35.1565	36.8512	49.4609	36.8945	44.3444	45.666	48.8005	43.3185	53.5245	50.5552	49.4878
AGPAT6	47.8325	41.0768	52.0617	48.8658	43.827	54.1464	50.4158	49.279	48.8929	59.5685	58.4299	62.44
AGPAT9	27.5783	19.6805	30.2341	43.6645	33.207	50.78	26.6157	25.4837	31.3455	45.087	40.5161	53.0629
AGPHD1	15.2322	19.211	16.3262	15.9421	22.0258	14.5701	14.8689	19.1715	14.645	11.7128	14.6371	8.85049
AGPS	48.5021	23.3235	48.8077	46.213	20.4032	47.2206	40.1852	30.1014	43.8623	38.9825	30.1159	43.4039
AGR2	4377.28	3921.07	4423.52	2629.76	2294.3	2584.17	4434.37	3841.76	4759.83	3230.17	2984.55	3143.62
AGR3	23.3577	20.4241	29.448	15.0374	10.3472	16.9847	80.8354	64.727	102.696	50.968	49.461	69.5117
AGRN	27.1297	18.2171	41.5232	24.9664	22.7433	41.2944	47.7652	26.5619	39.8676	35.5306	23.6467	67.4332
AGSK1	0	0.00831166	0	0	0	0	0.0107857	0.00892913	0.0110954	0	0	0
AGT	1.3328	1.03861	1.10812	1.60517	0.955787	1.59922	1.92537	1.91275	2.4098	2.25787	1.44675	2.91764
AGTPBP1	15.0211	10.7314	15.9827	16.9624	11.7115	19.4057	14.994	15.0819	15.1932	12.4339	12.9936	12.1035
AGTR1	11.348	7.69577	14.1835	10.892	5.69706	15.3624	14.432	10.3477	20.0162	3.42696	3.33332	5.55757
AGTR2	0	0	0.0548092	0	0	0	0.0285696	0	0.0293899	0	0	0
AGTRAP	50.9124	77.1388	47.4193	51.3674	72.1917	41.2535	64.1879	79.2803	41.8685	46.2324	56.4318	35.0726
AGXT2L1	0.267783	0.0894329	0.185535	0.143338	0.0960176	0.332392	0.232106	0.28823	0.198976	0.19442	0.0285914	0
AGXT2L2	11.4241	14.3314	22.6932	7.01279	8.57834	14.53	10.3683	13.6929	17.946	6.44473	5.92983	6.23484
AHCTF1	17.5439	8.64462	26.6661	18.2759	9.05682	29.7737	18.4435	11.5192	29.0915	21.3488	12.6811	33.8145
AHCTF1P1	0.122561	0.0361166	0.260744	0.112877	0.0639801	0.306052	0.271828	0.108639	0.327846	0.204138	0.110845	0.360565
AHCY	393.586	368.894	349.556	463.2	414.995	382.996	440.027	391.328	403.783	517.666	463.568	452.821
AHCYL1	99.8368	60.6648	125.646	96.3496	59.359	129.28	76.1213	63.7914	95.9887	81.818	69.1	101.752
AHCYL2	20.4845	8.57189	23.4983	24.4983	9.41057	28.2911	23.9238	14.3589	28.3415	21.3482	15.0334	25.6315
AHDC1	2.31432	2.05349	3.93806	3.41325	3.47317	6.36498	4.09271	3.03991	4.06595	4.2185	3.11913	7.11893
AHI1	8.37056	4.82639	34.1734	6.82922	3.99959	21.2602	9.14172	7.07988	27.2159	5.32844	4.88841	13.5535
AHNAK	101.941	13.7954	124.28	71.0943	11.898	122.774	87.2771	24.6648	147.542	74.3596	22.2328	122.513
AHNAK2	77.1687	21.67	101.215	61.006	15.7853	88.3415	107.597	34.4238	137.796	32.6899	11.5297	56.0332
AHR	61.8366	32.7453	68.687	44.5321	19.8597	50.6711	70.6522	51.7077	80.3732	82.7133	62.0764	101.149
AHRR	2.50984	2.44701	2.62481	6.28953	5.70231	9.75691	2.20959	2.50765	2.37841	1.48312	1.80614	1.41575
AHSA1	293.669	340.006	312.904	368.044	424.033	405.133	315.497	351.454	345.187	365.164	398.679	423.759
AHSA2	12.2529	3.97987	136.744	8.65679	3.66248	117.677	10.7935	3.70998	90.8795	7.02683	1.97921	77.6557
AHSG	1.29592	1.46072	1.61619	0.975479	0.980167	0.497658	2.05347	2.22308	0.866638	0.44104	0.622648	0.122751
AHSP	0	0	0	0.151623	0	0.140642	0	0	0	0	0	0
AICDA	0.387597	0.251281	0.227476	0.329512	0.294307	0.280178	0.266789	0.368111	0.396427	0.0248302	0.0219091	0.0691081
AIDA	16.9535	15.8183	9.91093	16.1814	15.7634	11.0559	14.9611	19.3429	13.0098	15.9938	16.1079	9.89207
AIF1	0	0	0	0	0	0	0	0	0	0	0.00657368	0
AIF1L	1.83706	1.71428	1.48245	2.58124	2.32484	2.23334	2.57578	2.73337	2.33659	2.03988	1.5403	1.96527
AIFM1	84.8717	50.5618	114.15	85.3063	57.3022	121.285	89.5702	64.6884	123.101	77.6077	56.4909	113.906
AIFM2	32.655	34.7209	38.2074	33.663	39.6283	41.0787	37.2322	37.448	36.8332	39.875	41.5314	44.2023
AIFM3	0.680369	1.18662	2.2627	0.394533	1.03681	1.37939	1.08116	0.949302	1.44923	0.603744	0.726433	0.763798
AIG1	42.1772	40.8297	39.006	23.6535	27.2367	24.0985	31.4549	33.5655	37.4025	27.6	26.0326	19.9362
AIM1	2.19315	0.557795	2.38801	1.93023	0.571643	2.56315	1.74376	0.971483	2.63998	0.615488	0.41339	0.958793
AIM1L	0.376508	0.231207	0.939114	0.497336	0.480129	0.597	0.315818	0.209165	0.503573	0.185178	0.140051	0.239289
AIM2	0.171705	0	0	0	0	0	0	0.184816	0	0	0	0
AIMP1	63.7027	54.9954	80.3477	64.3424	53.4744	87.8867	55.3594	54.2855	77.8834	64.6726	65.27	82.1217
AIMP2	94.7963	83.5121	99.9755	91.6377	88.3259	95.4511	102.527	96.8597	105.331	98.5145	94.1563	94.9601
AIP	52.2848	64.1358	56.7011	65.2101	84.0718	67.7598	80.5393	73.6828	62.1908	77.703	84.6969	85.5037
AIPL1	0	0	0	0	0	0	0	0	0	0	0	0.0324955
AJUBA	64.6966	60.1381	73.7007	48.3977	42.92	59.1167	50.3609	50.5396	54.789	43.6176	43.3777	47.9769
AK1	15.996	21.9417	22.8241	19.1296	24.5627	17.7756	12.9023	13.4955	12.3704	12.9505	14.2635	11.12
AK2	43.7232	36.3531	47.2739	43.2198	34.5799	49.363	40.4572	39.826	41.9584	31.5562	30.326	27.9712
AK3	94.7338	79.7919	75.1135	109.528	79.0198	75.6158	85.9597	98.421	73.4749	117.778	128.111	86.3694
AK4	7.00853	6.58921	5.84905	5.02204	4.44518	4.26439	8.00035	7.90425	8.38336	7.42145	7.74283	6.9609
AK5	3.18881	3.20967	3.59202	2.35385	1.9443	2.05205	3.55366	3.76445	3.61639	1.50434	1.34149	1.069
AK7	14.9219	8.66476	17.2374	4.11506	2.80328	5.67164	10.6666	6.75279	10.5082	2.79605	1.37268	1.98939
AK8	1.42167	1.24256	1.50895	0.692169	0.7321	1.18271	1.17982	1.43254	0.849586	0.395303	0.406931	0.229212
AKAP1	76.2548	43.4899	118.232	73.7605	42.1924	127.209	76.1284	51.0428	111.745	119.979	83.3032	199.07
AKAP10	34.9144	26.2848	41.124	34.2044	22.1692	40.7561	41.8634	38.6069	47.3461	39.9601	38.9714	43.9972
AKAP11	28.7304	10.037	30.8894	26.4503	9.33578	34.2052	26.9259	17.4596	31.4352	32.0023	18.5185	40.3013
AKAP12	41.2121	15.5696	40.7489	33.6513	16.525	46.712	69.4983	49.8433	89.3795	56.9434	35.9665	72.235
AKAP13	36.4631	11.2724	39.0807	30.8893	9.80577	40.3788	34.0338	16.2522	37.0337	43.7996	21.1096	55.0626
AKAP14	0.139699	0.139968	0.0871118	0	0.112705	0.0780319	0	0.150366	0.186845	0.228209	0.134241	0
AKAP2	22.8946	9.07293	18.5911	21.2827	10.8174	24.5138	15.4841	10.8289	19.3618	19.8705	13.4968	24.1156
AKAP3	0.506247	0.317013	0.131533	0.533493	0.22123	0.353469	0.246824	0.249746	0.0846371	0.0459441	0.0405392	0
AKAP5	5.83311	3.88638	6.56437	4.55338	4.01672	5.91306	8.0691	8.47704	8.69482	9.66789	9.83276	11.5043
AKAP6	2.75368	0.890985	2.92941	2.77725	0.831241	3.36402	2.49578	1.55128	2.36237	0.981825	0.707201	0.92947
AKAP7	8.00655	8.05884	7.78162	8.60096	7.45435	7.89581	8.87818	9.98487	8.93617	5.91327	6.54413	5.07686
AKAP8	14.294	11.9616	29.0383	17.0853	13.2291	32.178	16.387	12.7922	27.3183	16.7614	12.578	28.094
AKAP8L	30.8268	22.9457	49.5692	30.1224	23.1684	44.6044	20.3728	14.3685	32.3636	35.7708	23.5706	58.0452
AKAP9	21.6108	4.35812	29.3293	14.1894	4.2845	32.1308	15.7432	6.4149	25.3628	19.3604	9.19955	33.0619
AKD1	1.94853	1.63958	2.57737	2.235	1.23856	2.47834	1.15154	0.953325	1.79383	0.578743	0.478235	0.767034
AKIP1	48.4024	61.695	46.9501	52.7711	61.4501	50.5794	56.0466	64.8871	51.2435	40.8172	47.7935	33.8031
AKIRIN1	57.6502	58.7679	61.8723	53.4179	49.7721	57.9293	51.0125	62.7061	53.5399	69.3502	80.6383	66.8654
AKIRIN2	25.1909	26.9242	26.1119	26.3283	29.1017	30.4257	24.8212	24.6301	26.6805	31.9588	36.5637	40.3266
AKNA	1.41504	1.05468	1.97996	1.62109	1.24603	2.14951	1.72759	1.63453	1.81181	1.51286	1.01153	2.07917
AKNAD1	0.196129	0.137554	0.26906	0.401559	0.569632	0.810686	0.484495	0.48554	0.472175	0.256314	0.0942336	0.267517
AKR1A1	164.095	161.502	153.411	181.169	167.517	149.131	185.828	172.545	160.534	180.816	175.041	165.958
AKR1B1	2374.41	2574.97	2078.61	2889.73	2783.3	2351.2	2067.32	2077.85	1795.51	2372.91	2389.41	2181.01
AKR1B10	8746.63	5449.54	10378.2	11653.6	7461.64	13787.3	7276.45	5630.55	9593.9	9399.83	7008.25	11558.4
AKR1B15	157.669	98.4284	178.692	198.815	130.271	225.977	133.587	94.2635	163.639	157.878	114.028	192.197
AKR1C1	965.934	714.621	975.302	1579.49	1060.59	1508.25	735.438	536.601	749.759	1368.75	1098.26	1607.36
AKR1C2	1038.55	779.144	1301.88	1083.39	755.638	1332.65	1034.68	849.106	1094.72	1161.14	987.912	1252.49
AKR1C3	2745.01	2157.29	2918.84	2893.79	2019.55	2857.49	2621.65	2151.92	2855.06	2457.12	2079.52	2638.97
AKR1C4	9.40577	6.53245	10.8638	11.7142	6.07926	7.821	8.89376	7.9381	10.5787	4.65608	4.05698	3.88768
AKR1C6P	0	0	0.056869	0	0	0.0509414	0	0.0490814	0.121978	0.0496604	0	0
AKR1CL1	0.449243	0.21005	6.1256	1.29853	0.434923	23.454	0.661962	0.257891	1.76251	2.5441	0.230236	14.207
AKR1D1	0.0470131	0.0706553	0.0293159	0.0849315	0.151715	0.0787806	0.0611241	0.0506028	0.0314396	0.0255999	0.0903529	0.0712502
AKR1E2	9.39326	8.92583	19.2455	10.1906	10.2246	22.2365	13.4242	15.0454	22.0357	7.95648	7.73683	12.9366
AKR7A2	27.9718	29.8777	23.7519	31.1104	33.026	27.1183	32.2248	32.5162	25.6027	34.9924	34.709	29.7484
AKR7A3	0.205327	0.102861	0.768213	0.0618223	0.372716	0.80283	0.200217	0.276256	0.755209	0.055903	0.0986529	0.388977
AKR7L	0.192705	0.24824	1.51064	0.198932	0.199888	0.922625	0.393714	0.148156	1.17824	0.119923	0.158723	0.25033
AKT1	99.1824	116.843	82.8704	109.295	132.993	88.2552	116.738	127.866	84.6767	108.656	117.377	75.648
AKT1S1	62.6845	74.8639	63.4591	65.7163	83.0088	64.1069	73.0134	71.1802	69.3483	53.7661	54.8167	50.6856
AKT2	68.847	68.7266	74.1995	80.0364	75.6744	76.8986	82.745	71.7234	60.9752	68.2499	67.786	82.4632
AKT3	25.0698	18.3712	22.2721	21.2366	14.0998	20.9685	26.6262	24.4714	26.1837	13.6181	13.2335	12.1518
AKTIP	40.0794	41.9661	35.933	39.9835	38.3947	37.6003	40.7034	47.2747	36.4656	33.5014	39.6707	30.3275
ALAD	20.934	17.766	26.9812	20.0541	18.2614	27.0977	23.8608	21.3908	26.8479	19.8777	19.6739	25.7815
ALAS1	77.2122	44.1727	78.5064	82.3535	44.8749	85.6187	80.256	54.7248	85.4098	73.5631	49.905	89.4962
ALAS2	0.0298513	0.0598175	0.0372287	0	0.0240831	0	0	0	0	0	0	0
ALB	0.340201	0.340856	1.16676	0.478015	0.205848	0.728437	0.66347	0.305148	1.40296	0.833619	0.354154	1.41787
ALCAM	302.25	129.263	398.925	289.454	111.464	382.313	296.152	186.356	394.563	235.08	155.883	334.246
ALDH16A1	12.4083	11.2198	15.5516	12.8692	16.017	18.8109	26.9322	18.0578	20.4637	17.5561	16.7718	26.545
ALDH18A1	74.5375	19.4443	102.502	78.2501	23.4038	116.93	63.0441	23.3638	108.698	43.8932	18.1185	85.3089
ALDH1A1	14159.5	8087.38	18988.1	12591.9	7214.74	16980.6	10504.7	7627.03	15737.1	10545.1	7822.67	15710.3
ALDH1A2	0.0335366	0.100803	0.0418247	0.100976	0.0541126	0.0936629	0.109007	0.0902432	0.0448546	0.0182616	0	0
ALDH1A3	35.3965	29.146	38.8478	182.419	129.123	195.455	95.7857	96.0523	104.021	91.2503	76.9424	80.2462
ALDH1B1	86.009	60.6444	74.2186	61.777	46.3211	51.4846	65.3682	54.5854	60.3903	70.4377	57.8444	64.6248
ALDH1L1	0.797643	0.544894	0.972162	0.873323	0.555763	0.810075	0.44782	0.273174	0.509171	0.197426	0.139361	0.274741
ALDH1L1-AS1	0	0	0	0	0	0.488548	0	0	0	0	0	0
ALDH1L2	7.07244	2.93771	9.14698	8.18199	3.35397	11.0066	7.042	4.01087	8.8151	4.68394	2.86624	7.1073
ALDH2	354.199	276.184	393.258	369.566	291.396	399.699	352.722	252.532	408.056	357.352	271.63	432.949
ALDH3A1	2578.75	2413.05	3052.16	6592.29	5607.38	7275.28	4244.36	3218.99	3873.75	3791.46	3130.36	4634.84
ALDH3A2	214.279	146.763	245.147	192.716	124.797	215.876	245.353	229.063	278.936	205.444	197.942	235.394
ALDH3B1	282.792	319.344	350.918	153.155	176.895	177.913	368.945	317.092	316.902	130.867	130.743	124.749
ALDH3B2	0	0	0	0.0570632	0	0.0529305	0.0616015	0.0764969	0.0950554	0.0257998	0.0455293	0.0359033
ALDH4A1	14.6048	10.2662	17.1937	12.2334	9.12768	12.6392	16.1899	13.5755	17.3448	12.6507	10.1539	14.6393
ALDH5A1	21.4396	10.4194	33.5148	22.2596	11.3125	35.1558	20.2492	13.7797	28.9882	12.8687	10.2655	20.9708
ALDH6A1	24.8967	11.389	22.7041	19.9194	9.19424	18.9338	23.8971	16.4812	20.206	12.6022	8.73284	11.9573
ALDH7A1	67.9229	47.4164	89.9079	73.4729	52.0702	98.4431	59.0635	49.0497	80.0057	53.0015	44.8069	74.5204
ALDH8A1	0.22413	0.0748537	0.559041	0.0299927	0.0200913	0.250385	0.129512	0.107219	0.466309	0.027121	0.0239305	0.037742
ALDH9A1	153.116	103.142	163.786	160.9	104.863	179.905	140.832	115.713	169.21	196.056	157.32	230.586
ALDOA	628.449	643.817	697.981	794.613	824.559	781.867	794.028	684.327	676.244	847.834	793.58	918.052
ALDOB	0	0	0	0	0.0635533	0	0	0	0.0351201	0	0	0
ALDOC	15.5881	14.4196	16.3127	17.8444	18.148	17.5003	4.0634	3.98692	5.62504	4.9584	4.37509	4.56114
ALG1	27.3821	18.0087	28.6765	28.0246	22.6136	30.5174	27.1375	21.316	34.4141	28.1276	19.6993	36.296
ALG10	6.53936	3.34741	8.07925	6.42821	3.13916	10.3323	7.46918	6.07387	9.4547	6.12334	4.81569	7.9347
ALG10B	6.17804	2.48991	10.8751	7.6234	2.83138	15.2234	6.26476	5.11834	11.2655	5.75031	4.27174	12.3914
ALG11	20.6133	6.46962	20.3183	20.459	6.91257	25.8026	22.183	12.6174	22.7868	14.7406	11.2644	20.852
ALG12	12.2412	16.8641	16.0365	14.7429	17.456	18.7734	20.5924	20.6018	14.2182	9.09221	10.7054	11.9205
ALG13	19.5519	20.6191	27.4687	28.0709	25.3042	24.5344	19.1776	21.2112	21.2	20.0253	23.7866	15.6014
ALG14	40.3792	41.5438	29.8392	33.3161	39.87	25.7864	35.4956	39.5054	28.1318	24.8098	22.5861	13.3353
ALG1L	0	0.1386	0.431303	0.166605	0.446414	0.231808	0.35971	0.148896	0.277529	0.150653	0	0.104825
ALG1L2	0	0	0.0819876	0	0	0	0	0	0	0	0	0
ALG1L9P	0.164606	0.181415	0.205287	0.277545	0.212479	0.275834	0.171211	0.248045	0.220158	0.0179265	0.0474528	0.0249468
ALG2	36.5934	31.6671	43.3245	35.3961	31.964	46.118	31.3392	29.5463	39.5364	36.6027	36.0444	50.9691
ALG3	53.242	58.9504	49.1065	59.3513	58.6553	50.6658	74.0574	76.3848	60.2405	58.2483	65.8895	55.5141
ALG5	89.2258	93.1333	86.7815	100.06	110.371	99.9128	78.0436	85.4117	83.5156	84.1315	90.8371	83.8891
ALG6	14.6643	8.57693	21.47	9.85475	6.49469	16.9943	16.0683	13.2415	25.477	8.4996	6.28303	11.9141
ALG8	122.691	81.8413	145.537	99.9623	69.0553	127.142	125.114	102.988	166.345	104.243	75.6836	125.624
ALG9	11.1826	8.17806	14.9237	14.2622	10.564	19.4223	10.8981	9.3617	14.7648	11.4082	9.77222	15.224
ALK	0.0203361	0.0101876	0.0507237	0.0612302	0.00820326	0.0795141	0.01322	0.0218888	0.0271991	0.0332206	0.0195416	0.0770503
ALKBH1	16.7327	11.2095	16.5653	15.6411	10.8354	17.454	16.5967	14.1112	16.414	7.0315	8.05137	7.54425
ALKBH2	36.3483	41.9636	47.7871	39.8028	52.1233	58.9773	38.3325	42.9616	58.5804	50.1336	49.81	70.1699
ALKBH3	35.8505	34.8212	35.5456	33.153	37.5706	35.0156	34.5756	38.7627	37.6862	25.4687	26.569	21.2286
ALKBH4	9.641	11.6456	7.75357	9.15159	14.175	8.9921	10.0356	9.56896	7.63237	9.28934	10.2168	7.73809
ALKBH5	69.919	82.7702	57.8546	63.0443	78.0258	52.7778	90.3503	84.7048	80.1632	114.339	114.547	97.2471
ALKBH6	26.0809	35.865	42.4471	26.4638	33.6135	41.1548	41.1149	39.3715	50.4057	21.3027	21.2401	26.5817
ALKBH7	9.90718	16.9753	6.50609	12.3354	20.8508	9.24986	14.4987	15.6091	5.31308	10.6331	13.8893	6.31054
ALKBH8	8.33288	5.85366	10.2946	7.71553	5.09259	10.3764	8.10514	7.0809	9.95098	6.26035	5.77974	8.97311
ALMS1	5.36361	1.57563	5.20131	5.7354	1.41986	7.57802	6.83249	3.45434	8.00452	12.7455	5.31988	10.8184
ALMS1P	0.0400143	0	0.0499033	0	0	0.0447017	0	0	0.107037	0	0	0
ALOX12	0	0	0	0	0.0217954	0	0	0	0	0	0	0
ALOX12B	1.14573	1.3265	0.793825	0.797265	1.49949	1.19462	1.35721	1.47986	1.12376	0.415921	0.636118	0.655975
ALOX12P2	0.782475	0.507282	2.43963	0.692932	0.538443	3.54797	0.688198	0.891764	1.93919	0.80203	1.08363	6.5223
ALOX15	0.427216	0.261579	0.384798	0.228678	0.0765923	0.212117	0.524588	0.281011	0.507907	0.387718	0.296492	0.395672
ALOX15B	0.0234632	0.0470168	0	0	0	0	0.0305058	0	0	0	0.0450933	0
ALOX15P1	0.0947957	0.284934	0	0	0	0	0	0	0	0.103238	0	0.143667
ALOX5	7.33787	5.35823	10.5473	5.42233	3.89314	7.80843	8.5378	6.69336	10.6793	4.46973	3.37024	5.0892
ALOX5AP	0.200638	0.402049	0.0625559	0.241642	0.364205	0.168107	0.13043	0.0539896	0.268351	0.0546265	0.1928	0.0760189
ALOXE3	0.40575	0.369573	0.667033	0.444247	0.476141	0.906562	1.63057	1.48886	2.17073	1.22522	1.29376	1.36962
ALPI	0.0749444	0.0250295	0.0623106	0.0601737	0.120926	0	0.097439	0.107556	0.0668246	0.136031	0.0480111	0.227162
ALPK1	9.00454	4.62297	15.5457	4.67814	2.82987	8.91536	6.96314	4.90306	10.9099	0.961414	0.904865	1.2844
ALPK2	26.9995	13.0973	61.8264	16.3742	7.18804	45.1655	22.4076	15.4886	49.125	18.1992	10.5154	43.1935
ALPK3	0.151715	0.0818497	0.574905	0.133526	0.108276	0.560612	0.0455197	0.0314037	0.202916	0.0190645	0.0112145	0.0442173
ALPL	0.147233	0.049172	0	0.0591074	0.0593915	0	0.0319041	0.132062	0.0328202	0.0267241	0.0707405	0.0743791
ALPP	0.555482	0.422979	1.02529	0.856326	0.770812	1.06735	2.10886	1.81761	2.52602	1.76645	1.11027	2.79496
ALPPL2	0.53639	0.358281	0.573387	1.13821	0.535778	0.970174	1.72687	1.59458	2.11808	1.86374	1.49722	2.40005
ALS2	9.73755	5.35639	11.2392	8.10353	4.92307	10.0507	8.28132	6.88874	10.9809	10.3718	9.78281	11.239
ALS2CL	5.82314	3.67348	16.7612	4.9899	3.17775	12.7316	11.0392	6.29221	20.4957	2.58366	1.96339	9.35851
ALS2CR11	0	0.00861688	0.0321774	0	0	0.0192156	0	0	0.0115028	0	0	0.0130342
ALS2CR12	0.0316457	0.0317065	0.157866	0	0.0255308	0.176764	0.0411441	0	0.0846511	0	0	0.0479603
ALS2CR8	2.28306	1.76613	7.46917	1.87999	1.14798	6.37034	2.2504	2.22879	4.81468	0.462581	0.540815	1.25528
ALX1	11.8242	13.1797	12.2886	13.5879	13.9116	15.686	15.8856	15.8557	14.8921	17.3305	19.0791	22.5493
ALX3	0	0	0	0	0	0	0.0560373	0	0	0	0	0
ALX4	0.198124	0.0817374	0.247088	0.224578	0.159841	0.247372	0.166677	0.175619	0.264988	0.0507689	0.0335972	0.0706506
ALYREF	127.057	152.145	134.848	153.862	198.546	154.072	152.66	163.573	131.336	107.447	114.449	100.856
AMACR	34.607	28.9803	36.547	33.2566	29.2998	36.3893	29.502	31.8492	36.3224	33.8186	31.0636	32.863
AMBN	0.127278	0	0	0	0.025671	0	0	0	0	0	0	0
AMBP	7.37938	7.39357	8.14973	11.6715	11.082	12.1671	7.34022	6.07675	8.20501	8.56908	8.0736	11.1164
AMBRA1	19.5381	12.2564	19.3959	18.1912	11.9819	19.1707	16.696	11.3495	18.2048	17.8881	13.1567	24.0229
AMD1	173.809	133.117	112.632	189.505	126.133	110.045	139.887	157.637	95.9106	213.785	214.598	124.257
AMDHD1	7.21725	5.97615	11.0838	5.45958	4.33091	8.12935	10.5468	9.88697	17.0722	7.04799	6.67738	8.04534
AMDHD2	4.93884	5.00426	8.59534	2.65484	4.29967	7.79294	7.00169	8.82988	9.25534	2.91724	4.15602	7.40044
AMER1	2.89729	1.07346	3.34985	3.20771	1.18699	5.18377	2.69766	1.65671	3.65307	3.11422	1.96483	6.12906
AMFR	119.354	99.3901	99.9033	114.762	97.2764	88.8773	110.638	95.1173	100.396	131.929	116.664	116.845
AMH	1.32582	1.10698	6.5352	1.40669	1.12057	7.05303	2.05211	1.08728	4.43317	0.756325	0.576347	3.39674
AMHR2	0.205162	0.445372	0.127932	0.205908	0.827592	0.381992	0.577939	0.515263	0.686001	0.409625	0.427152	0.414575
AMICA1	0	0	0	0	0.0426148	0	0	0	0	0	0	0
AMIGO1	2.47489	1.05902	1.70402	1.49034	0.873543	1.23841	2.11164	1.72041	1.4137	0.645747	0.520233	0.625133
AMIGO2	395.921	316.089	600.118	302.089	217.489	493.022	340.684	314.147	457.146	275.957	252.433	416.012
AMIGO3	2.07913	1.97575	3.98299	2.03936	1.98864	4.33408	2.31303	2.07638	2.69479	1.07378	0.885669	2.01404
AMMECR1	25.8499	12.5662	24.1149	24.7036	11.6064	25.4445	20.7794	17.7366	22.0107	24.8047	20.5912	24.7775
AMMECR1L	17.3929	10.8915	24.5524	16.4977	10.3196	25.6886	16.249	12.8347	22.8345	18.9563	15.1497	28.664
AMN	0.0409137	0.0409925	0	0.0985503	0.066016	0.0914131	0.106388	0.0880755	0.109443	0	0.0786309	0.124013
AMN1	16.0012	17.8166	12.5005	15.7079	16.9525	14.4354	16.6824	19.3027	14.9809	5.65527	7.3689	4.80432
AMOT	0.206995	0.0604897	0.365714	0.186973	0.0765405	0.260149	0.112135	0.02785	0.161497	0.150286	0.0414393	0.196068
AMOTL1	20.9464	8.57481	17.586	17.2983	7.07024	17.042	30.1142	16.1226	32.1718	17.5925	10.3327	19.0106
AMOTL2	37.6158	27.1744	60.9394	24.9837	19.4891	38.5382	34.482	30.6652	50.2934	34.7296	28.8998	53.3084
AMPD1	0	0	0	0	0	0.0591564	0	0	0	0	0	0
AMPD2	17.9014	14.6589	24.9392	21.1257	16.4993	28.7971	18.3974	13.176	19.1042	25.7905	20.037	38.3991
AMPD3	3.88362	2.52639	4.89957	3.40291	2.19778	5.03022	2.69296	1.79323	2.54445	1.63049	1.39541	1.94487
AMPH	0.0929695	0.0372593	0.139135	0.0223939	0.060004	0.0623162	0.0241749	0.100068	0.0497381	0.0202497	0	0.0563596
AMT	0.318224	0.434777	2.70593	0.383259	0.163376	2.52083	0.376127	0.18683	2.59241	0.315057	0	1.57838
AMTN	0.127917	0	0	0	0	0	0	0.137684	0	0	0	0
AMY2A	0	0	0.0486801	0	0	0	0	0	0	0	0	0
AMY2B	1.11092	0.966606	12.0317	1.1267	0.636816	8.26286	1.78646	0.786677	7.42921	1.43272	0.786597	8.55117
AMZ1	0	0	0.0359891	0	0	0	0.037519	0	0	0	0.013865	0
AMZ2	187.215	200.34	144.527	141.896	140.242	110.593	174.514	199.882	140.496	89.6628	98.1281	51.8315
AMZ2P1	10.3272	13.0914	11.6099	7.77913	10.1085	11.1855	8.42188	11.5739	10.0004	4.27299	5.06857	3.6744
ANAPC1	10.285	3.06916	7.59954	10.4431	3.50108	9.67757	8.99321	5.65481	8.54657	5.45248	3.91688	5.20409
ANAPC10	17.4506	16.2749	16.719	19.2884	18.2364	16.7254	14.0795	18.1511	14.4838	12.9302	15.7972	10.1833
ANAPC11	103.482	189.69	90.3274	129.263	217.76	105.647	151.009	183.484	76.5432	133.183	167.189	110.194
ANAPC13	97.2832	112.231	61.3313	106.085	104.238	60.8496	104.316	127.53	58.0035	82.3694	91.4556	39.4667
ANAPC15	118.377	171.069	89.3542	130.479	176.731	94.322	116.159	149.961	77.8597	114.368	146.65	81.548
ANAPC16	124.817	184.233	85.9459	98.691	136.497	62.6907	103.825	151.831	70.0184	69.3951	86.4613	33.597
ANAPC1P1	0	0	0.0448594	0.0866419	0	0.0401836	0	0.0387164	0	0.0391731	0.0691294	0.109028
ANAPC2	12.9293	9.17193	20.3911	12.8721	13.4955	21.1387	17.8223	14.1705	19.8172	10.098	7.16432	15.6258
ANAPC4	27.2978	17.3417	44.2424	25.325	19.0417	42.5872	22.9685	23.6853	34.7884	21.8357	18.7629	31.2901
ANAPC5	155.2	146.761	158.601	179.054	157.134	168.952	172.043	181.23	160.517	149.417	156.419	153.156
ANAPC7	46.9904	35.0303	76.5899	45.0349	34.6384	79.0159	46.3437	43.5598	76.5269	31.2228	30.1871	58.7107
ANG	66.6376	59.6795	64.4449	51.9202	43.3584	47.4076	47.0415	45.1588	52.5751	51.8221	53.0769	58.2619
ANGEL1	21.4615	9.8121	27.0553	17.5987	7.36335	26.1914	23.6522	14.9609	34.4246	18.7319	11.3762	27.7115
ANGEL2	32.3378	22.8859	41.0816	26.8665	17.4886	35.5902	27.5958	28.6567	37.2217	13.6095	14.3654	19.0638
ANGPT1	3.11318	2.05983	3.05843	4.66908	1.88372	4.08486	3.37937	3.03477	3.18179	1.53528	1.59456	2.29231
ANGPT2	0	0	0	0	0	0	0	0	0	0	0.0116222	0
ANGPT4	0.0331612	0	0.0413566	0	0	0	0.0431146	0	0.0443526	0	0	0
ANGPTL1	0	0.0179992	0.0224044	0	0.0144934	0.0200691	0.0467136	0.0193364	0.0240274	0	0.0172629	0
ANGPTL2	0.0356678	0.0178682	0.0889653	0	0.0863272	0.0796922	0.0231868	0.0575869	0	0	0	0
ANGPTL3	0	0	0	0	0	0.0334737	0	0	0	0	0	0
ANGPTL4	4.25131	3.72286	8.55829	3.95097	3.59187	4.26317	6.09314	3.71118	5.55174	4.44762	3.82789	9.28406
ANGPTL5	0.053803	0.0808597	0	0.0323992	0.0651099	0.0901585	0.034976	0.0289556	0.0359803	0	0.0258506	0
ANGPTL6	0.137216	0.10311	0.470601	0.206574	0.138378	0.268258	0.178402	0.184617	0.367049	0.074718	0.032964	0
ANGPTL7	0	0	0	0	0	0	0	0.0306375	0	0	0	0
ANK1	3.8849	1.95306	4.44267	4.54658	2.54725	5.30614	7.15701	3.87863	8.31725	3.37123	2.46677	4.40019
ANK2	1.70213	0.769191	1.61398	2.03414	0.976833	2.43082	2.57806	1.44962	3.03347	1.43328	0.813603	1.22334
ANK3	5.54098	1.40231	7.59339	3.71738	1.25736	5.17036	4.13171	1.99045	5.70631	0.920443	1.03632	1.32189
ANKAR	0.894377	0.766019	1.81704	1.61574	1.41984	2.48175	0.919007	1.0403	1.40845	1.91663	2.41197	2.36113
ANKDD1A	0.757391	1.16904	2.01678	0.986136	0.974362	1.82944	0.612125	0.550825	1.14989	0.334394	0.511429	0.713533
ANKDD1B	0.229311	0.183802	1.54431	0.11047	0.148001	1.12717	0.119256	0.296185	0.981441	0.199786	0.132212	0.278025
ANKEF1	23.1783	16.6617	20.3447	17.0782	11.1175	15.5063	25.2174	24.7508	24.1586	5.44407	6.13262	4.52037
ANKFN1	0.525167	0.131544	0.327477	0.316247	0.233029	0.293343	0.512097	0.16958	0.386321	0.0571934	0	0
ANKFY1	44.4026	14.3086	51.2258	44.8538	14.4568	56.4503	51.7292	26.2427	66.4222	37.8305	21.2669	54.5617
ANKH	17.3093	13.2208	13.2329	16.6213	13.4699	14.2642	16.8633	16.3	17.2749	11.2174	11.5238	10.5284
ANKHD1	43.0934	13.7081	55.8845	45.2529	17.0461	69.4911	42.0186	18.6654	53.8198	46.9557	31.7503	66.0174
ANKHD1-EIF4EBP3	43.3154	13.6151	55.1811	44.467	16.3001	67.3891	42.3292	18.7247	53.9333	45.5275	30.2661	63.1023
ANKIB1	58.6429	28.0764	45.7523	47.5393	26.0728	49.1403	43.8564	41.3588	41.8931	27.7571	26.3238	23.9892
ANKK1	0	0.0250984	0.531098	0	0	0.0279847	0.0977072	0	0.100513	0	0	0.0759293
ANKLE1	0.237623	0.1984	0.864349	0.119244	0.207683	0.84062	0.205964	0.106569	0.556179	0.0215653	0.057085	0.150053
ANKLE2	49.4275	32.2133	63.3714	45.2963	34.3084	60.5015	45.7961	39.5128	62.5536	37.2711	35.5229	42.5764
ANKMY1	5.36936	4.44246	8.6329	5.0697	3.93941	8.90348	7.02963	6.28277	7.88206	3.28032	2.8225	4.90518
ANKMY2	30.2681	20.0594	47.7609	32.1599	19.5717	54.5924	24.7659	22.5693	43.9512	18.654	14.8783	32.2695
ANKRA2	27.7069	27.1504	35.8555	17.4526	17.1389	26.355	23.3623	27.0149	27.5218	8.17484	9.46897	8.5651
ANKRD1	68.0915	69.0309	112.81	49.5152	47.4361	69.8312	48.6282	55.0201	64.0521	25.1285	27.258	30.2739
ANKRD10	39.4982	37.5533	119.376	26.4758	24.5535	73.7892	31.3367	33.3902	79.0887	15.5713	17.7141	46.0084
ANKRD11	21.513	12.1998	25.7945	23.6471	15.8254	37.092	23.2882	14.8191	25.3425	20.0372	14.3934	26.2287
ANKRD12	6.03978	3.38813	11.0936	6.31699	3.33838	12.4354	6.95478	5.16183	10.6951	10.5171	7.63136	14.1955
ANKRD13A	39.3333	31.3083	40.8004	33.492	25.1049	34.2532	36.5159	34.2834	39.3086	33.0191	32.894	32.8319
ANKRD13B	4.71797	4.98855	7.56151	6.16576	7.62884	9.53204	7.07377	6.46122	7.73337	10.1013	9.31813	13.0835
ANKRD13C	15.4339	13.6728	15.0565	15.3389	12.5695	13.7885	14.4835	16.4067	14.5686	7.77369	8.49026	7.59814
ANKRD13D	6.51855	10.3713	16.6428	7.9518	13.4973	17.0959	10.9849	10.3287	10.8513	7.89121	10.162	16.5783
ANKRD16	7.00295	9.19393	10.0889	8.14329	8.98119	8.87541	8.35139	9.17516	9.91539	3.52401	3.55033	3.44016
ANKRD17	31.6373	10.0555	36.8206	31.5969	9.76887	42.7446	28.7827	13.2453	36.8252	27.062	15.0505	37.0008
ANKRD18A	6.35664	4.43942	13.0072	10.2418	9.73423	35.3731	5.91594	5.42958	13.8811	11.8781	12.5769	44.1138
ANKRD18B	5.78807	4.16658	7.19734	8.36106	7.21672	10.1448	7.67984	6.33964	7.60523	5.65653	5.10525	6.73982
ANKRD18DP	0	0.0440934	0	0	0.0177525	0.0491641	0	0.0236845	0.0882915	0.0718919	0.0211448	0.0333486
ANKRD19P	0.0276128	0	0.0344369	0	0	0	0	0	0.22159	0	0.0265341	0.209242
ANKRD2	2.37074	4.61864	4.2707	2.80237	3.61277	3.67842	3.7102	4.01666	4.46265	1.9603	2.3625	2.46184
ANKRD20A1	0.108862	0.109072	0.0905109	0.0437035	0.131741	0.202692	0.0471792	0	0.0728009	0.138317	0.122045	0.329971
ANKRD20A11P	0.292483	0.117218	0.437719	0.352256	0.188773	0.588141	0.0760543	0.125926	0.234714	0.445941	0.0562113	1.50712
ANKRD20A12P	0.474848	0.951523	1.1844	0.439916	0.91353	0.979336	0.284942	0.47179	0.781664	0.238678	0.245699	0.387505
ANKRD20A19P	0.0125005	0	0.0467696	0.0451657	0.0201701	0.0418947	0.0325052	0	0.0334385	0.0408412	0	0.0947253
ANKRD20A2	0.0181437	0.00908933	0.0226277	0.0437035	0.0146378	0.0202692	0.0353844	0.0195291	0	0.0296393	0.0348699	0.0824928
ANKRD20A3	0.0432249	0.0378946	0.0404305	0.0455513	0.0523088	0.0784687	0.0421492	0.0116313	0.0216797	0.0706113	0.0623044	0.163773
ANKRD20A4	0.108677	0.0725906	0.338837	0.0654433	0.263032	0.74868	0.188395	0.116975	0.121128	0.710129	0.574372	1.56469
ANKRD20A5P	1.83873	1.54957	11.7444	3.4149	1.81617	14.4173	2.6364	1.49822	6.06775	4.39797	3.28611	8.75069
ANKRD20A8P	0	0	0	0	0.0140037	0.0387821	0	0	0	0	0	0.0526126
ANKRD20A9P	0	0.00169897	0.00845912	0.00204226	0.00136805	0.00757741	0	0.00182519	0.0113399	0.00369343	0	0.0102797
ANKRD22	1.67933	1.85883	2.19409	3.17827	1.98709	3.98439	2.74483	2.46172	3.80764	1.8463	1.53688	2.20575
ANKRD23	0.888186	0.519105	2.8923	0.564565	0.756371	3.00426	0.994391	0.690448	1.68291	0.295558	0.11854	0.897389
ANKRD24	0.205697	0.237799	0.473597	0.0952824	0.0893577	0.300498	0.0617162	0.204372	0.190465	0.0516957	0.0912282	0.119901
ANKRD26	6.53096	3.69074	11.7194	6.4623	5.07187	15.9253	5.55901	4.86511	9.67768	3.38742	3.50363	6.1239
ANKRD26P1	0	0	0.012975	0	0	0.0232452	0	0	0.0278299	0	0	0
ANKRD27	34.2618	25.1976	47.3679	33.7691	22.644	45.9465	35.4319	31.0113	47.6806	17.3556	16.5098	26.9491
ANKRD28	50.635	32.5586	55.8162	49.6371	28.3984	57.4373	53.1595	45.3141	62.6397	35.5472	30.2557	46.5949
ANKRD29	1.06498	0.701994	0.978657	0.135013	0.56526	0.313089	1.49395	1.59878	1.6493	0.915649	0.700206	0.637114
ANKRD30A	10.0218	5.6798	16.7549	22.5375	12.1921	33.0704	4.71932	4.37395	7.48534	16.9462	13.16	20.054
ANKRD30B	0.303543	0.152064	0.395767	0.432046	0.278284	0.524066	0.14351	0.133658	0.184538	0.300523	0.265168	0.397301
ANKRD30BL	0.264448	0	0.0732896	0.141552	0.0237055	0.131301	0.229215	0	0.0392995	0.511997	0.0847059	0.356251
ANKRD30BP3	0	0	0	0.0583877	0.117337	0	0	0.0521817	0	0	0	0
ANKRD31	0.379937	0.264352	0.631777	0.355898	0.315036	0.565925	0.411646	0.386228	0.479928	0.0459746	0.0709905	0.0959682
ANKRD32	17.2246	8.85485	20.7939	20.4027	9.92016	25.4201	19.1581	15.285	27.6184	24.0713	16.038	35.9793
ANKRD33B	9.70591	5.32048	9.45725	5.92694	3.33152	7.12947	8.9186	6.56795	11.6578	8.10981	5.10938	10.2823
ANKRD34A	0.68782	0.742154	1.80359	0.531018	0.341485	1.655	0.48153	0.43661	0.990713	0.0960349	0.135579	0.668217
ANKRD34B	0.0161887	0.0324398	0.0807583	0.0194972	0.0261212	0.0180852	0.0841913	0.0174248	0.0433044	0	0	0.0245347
ANKRD35	0.0378844	0.0379573	0.0708706	0.0684402	0.015282	0.0846448	0	0.0611657	0	0.0206291	0	0
ANKRD36	1.04681	0.407309	2.2181	0.905773	0.61495	2.44105	0.713537	0.634472	1.64476	2.06976	2.30481	2.8649
ANKRD36B	0.351184	0.106624	0.796318	0.692108	0.437866	1.49796	0.470429	0.274908	0.45547	2.22521	2.04524	2.08055
ANKRD36BP1	0.0688678	0	0.0858875	0	0	0.0384676	0	0	0	0.0750007	0	0
ANKRD36BP2	0.0368224	0.0368932	0.229613	0	0.0594144	0.123408	0	0.0792679	0.0492493	0.080203	0.0353839	0
ANKRD37	2.31894	1.84506	1.78626	1.97143	1.65075	1.37149	2.39425	1.90871	2.18933	1.18845	1.90065	1.24039
ANKRD39	11.7758	19.1191	11.7665	25.6308	36.6851	16.4837	20.8441	26.5715	10.8162	37.2373	44.9222	23.4372
ANKRD40	83.1543	64.1774	75.5775	89.1065	59.3817	80.5366	82.6046	80.9512	76.9653	73.852	66.3092	61.2982
ANKRD42	6.76313	5.45579	9.2718	6.82767	3.69102	8.91647	8.50214	6.7978	8.41371	6.39057	5.92549	8.29028
ANKRD44	2.61765	1.10846	3.48631	2.27226	1.21929	3.75192	3.32628	1.95632	4.88828	1.61364	1.23396	2.06591
ANKRD45	0.214648	0.0955826	0.118976	0.287239	0.134689	0.0532872	0.279075	0.205367	0.223291	0.0519473	0.0458361	0.0361453
ANKRD46	14.818	9.53998	17.7482	13.7823	8.96012	17.193	10.7964	10.6277	13.8339	7.46164	7.06317	10.028
ANKRD49	12.9077	9.91721	32.112	11.8405	9.73912	28.5781	12.7822	11.4818	28.4452	10.1605	9.35082	25.441
ANKRD50	29.3639	12.0366	39.2127	32.7137	12.5606	50.6901	23.0478	13.3907	30.034	20.0943	13.9031	28.3585
ANKRD52	43.3688	19.2302	50.5991	40.027	18.186	52.7408	57.5724	30.8772	64.8459	45.4276	25.3032	55.9456
ANKRD53	0	0	0.112424	0	0.0484844	0.0335684	0.0390675	0	0.0803786	0	0	0.0455396
ANKRD54	22.7618	28.0661	26.6839	26.6825	33.1523	27.1573	20.9919	25.4798	22.9341	26.9372	28.726	28.6091
ANKRD55	0.0764432	0.10212	0	0.0613771	0.0822295	0.0569321	0.0662585	0.16456	0.238564	0.0832508	0.0244856	0.115853
ANKRD6	2.82241	2.32248	4.33634	3.43799	2.75322	4.54373	3.37655	2.74914	3.43044	2.27902	2.54715	2.87876
ANKRD61	0.447665	0.224263	0.725789	0.107831	0.108349	0.300064	0.465626	0.289108	0.478996	0	0	0.0678454
ANKRD62P1-PARP4P3	0.124258	0.0414989	0.154966	0	0.0334158	0.416441	0.0538512	0.0891635	0.22159	0.180431	0.0398011	0.25109
ANKRD65	0	0	0	0.0350006	0	0	0	0	0.0388692	0	0.0279262	0.0440438
ANKRD7	0.798044	0.564409	0.468362	0.395763	0.492347	0.471987	0.488272	0.757923	0.0627865	0.664616	1.12775	0.213436
ANKRD9	2.6249	1.92339	5.57001	2.45358	2.6234	4.42046	3.87119	2.69881	6.28792	5.29064	4.40471	12.7063
ANKS1A	9.43855	4.32134	10.1074	8.98768	3.81951	11.0148	10.172	5.81916	10.4506	4.34758	3.34456	6.09576
ANKS1B	1.14224	0.683372	1.14783	1.11836	0.543635	1.38621	1.4103	0.857969	1.46179	0.939685	1.09762	1.08351
ANKS3	7.65813	10.8501	11.999	8.49573	11.8694	12.6521	8.97508	8.40541	8.82885	6.24921	7.29677	9.35036
ANKS4B	32.7501	14.8032	33.7085	28.7243	12.5742	33.3785	18.212	10.3346	19.6145	12.7722	7.35159	15.4816
ANKS6	12.6568	7.9123	16.1515	11.6687	7.30597	15.8521	11.7392	8.1835	14.5916	6.05714	5.03623	7.59168
ANKUB1	0.0772778	0	0.096376	0.0310236	0.0207818	0.0863305	0	0.0277261	0.0689052	0	0.024753	0.0390392
ANKZF1	11.523	5.42164	27.9582	7.59359	5.71038	22.3454	8.88849	6.96848	17.8028	6.86653	4.8052	15.4134
ANLN	175.977	38.3219	237.355	190.195	46.114	290.837	182.576	76.8896	365.026	208.927	82.6198	384.496
ANO1	0.339312	0.277008	0.344804	0.605417	0.41569	0.659846	0.849636	0.743968	1.2102	0.506392	0.265676	0.304736
ANO10	34.1057	18.1591	37.6074	34.6779	19.286	39.9213	38.0162	26.187	45.377	39.5981	26.4889	51.1135
ANO3	0.0536579	0.0322567	0	0.0129248	0.0259738	0	0.139527	0.069306	0.114827	0.0701236	0.0103124	0.0487925
ANO4	0.154618	0.0309831	0.308528	0.11173	0.0623707	0.155458	0.0804108	0.0499273	0.0620398	0.0168387	0.0297156	0.023433
ANO5	13.322	5.8354	19.1429	10.7002	4.24357	16.0151	12.2102	7.11299	17.0121	4.63476	3.60245	6.88462
ANO6	85.78	39.4569	88.8311	90.1715	40.0485	98.8929	85.1736	60.093	107.595	79.8213	55.9682	88.1084
ANO7	0.401006	0.473524	0.232194	0.293225	0.369737	0.23999	0.521369	0.431625	0.632114	0.467911	0.743157	0.586036
ANO8	2.47017	2.13673	5.70205	2.29129	2.48798	6.3075	4.5082	2.95603	5.35586	3.52559	2.65379	7.34777
ANO9	0.930613	0.532802	4.31081	1.4944	0.697163	5.34667	1.69968	0.930123	2.57827	1.42371	0.702632	3.6267
ANP32A	182.325	159.071	202.288	169.714	178.314	209.282	168.703	188.517	216.424	213.922	209.632	220.767
ANP32A-IT1	0.349481	0	0.12107	0.116918	0	0.260281	0.15146	0.0208981	0.103872	0.0422893	0	0.0588504
ANP32AP1	0.172636	0.172968	0.430602	0.207917	0.278555	0	0.561132	0.0929089	0.461796	0.0940049	0.41473	0.261637
ANP32B	280.276	329.711	265.131	242.271	370.408	281.358	227.969	317.376	270.683	365.081	444.333	326.015
ANP32C	0.271075	0.362129	1.0142	0.761773	0.656086	0.807547	0.939837	0.680805	0.725118	0.787241	0.781457	0.958593
ANP32D	0	0	0	0	0	0.17971	0	0	0	0.175191	0	0
ANP32E	166.402	137.549	179.888	150.787	141.625	179.826	143.105	161.565	157.597	175.401	183.263	175.073
ANPEP	18.7967	2.78033	4.30967	3.23701	2.71752	4.15292	7.32928	6.4434	8.26336	5.58806	4.44431	10.7124
ANTXR1	118.006	78.7086	128.053	53.2515	34.0194	58.6565	87.3114	70.1454	102.629	40.9943	35.7075	47.9671
ANTXR2	3.65578	1.22094	3.37073	2.54954	1.26042	3.63025	1.89919	1.34527	2.50746	0.272228	0.262722	0.461707
ANXA1	3524.46	2536.22	4780.27	3276.37	2262.93	4469.01	3972.2	3307.97	5954.35	3731.46	3134.74	5526.47
ANXA10	4.27033	2.82296	4.28251	5.77929	2.94793	5.90174	14.8818	6.82351	13.4838	9.78067	5.92258	10.4083
ANXA11	199.042	201.365	195.618	223.504	218.827	202.26	219.618	211.226	217.841	245.94	234.295	236.338
ANXA13	225.259	194.721	246.966	104.27	95.5602	120.083	225.125	198.727	271.382	105.958	97.7581	104.726
ANXA2	4270.72	2987.49	4988.7	3561.07	2333.78	3989.29	4723.16	3468.34	5984.36	3831.47	2969.56	4795.5
ANXA2P1	6.54577	3.46928	6.21134	2.74209	4.36251	5.19299	3.88523	3.21646	6.15378	6.61212	3.32735	3.88189
ANXA2P2	46.0994	26.8456	46.9398	34.7882	24.3236	39.2223	45.0786	31.457	49.5599	39.3482	26.0277	41.1233
ANXA2P3	6.22871	10.0229	9.71006	17.8448	2.85519	15.2873	41.9024	18.1321	19.7541	5.49866	5.80401	17.521
ANXA2R	5.33372	8.4697	9.78955	4.0603	5.8457	8.60052	3.92527	5.47018	7.94136	2.84955	3.81984	7.01584
ANXA3	328.474	288.634	374.447	186.493	149.606	198.453	241.252	234.814	315.055	159.933	129.503	154.124
ANXA4	1579.75	1347.9	1754.15	1185.06	935.231	1213.46	1128.55	1000.2	1291.9	889.641	793.612	900.672
ANXA5	1033.55	794.323	1163.82	857.466	696.752	971.21	868.529	780.906	1101.17	1005.4	866.913	1227.42
ANXA6	26.8922	11.9455	20.1994	21.9943	14.5024	20.2187	20.2338	17.8516	24.8082	18.7971	13.1861	20.1146
ANXA7	230.966	169.699	246.989	263.129	184.144	282.271	220.962	183.208	264.07	242.406	211.333	298.437
ANXA8	0.907529	0.806615	1.40564	0.564128	0.590458	0.784909	1.00865	0.882293	1.25296	0.73329	0.75955	0.86517
ANXA8L1	1.01064	0.898257	1.56534	0.62822	0.657541	0.874085	1.12324	0.982533	1.39531	0.816602	0.845845	0.963464
ANXA8L2	5.49432	5.31615	6.3823	4.08374	3.21684	3.01636	6.00049	4.83245	5.92084	6.63325	4.79697	3.90173
ANXA9	3.21307	3.0093	4.39915	1.68249	1.40881	2.34096	2.08874	1.87957	2.42899	1.40729	0.90613	1.32325
AOAH	0.124565	0.024961	0.15535	0.0600089	0.0401982	0.0278315	0.129563	0.107261	0.0666416	0.0271317	0	0.11327
AOC2	1.43421	1.38907	4.26296	1.20912	1.23421	3.04421	0.994499	1.0806	3.51675	0.208257	0.137818	0.76076
AOC3	0.269055	0.174429	1.48036	0.247796	0.17876	1.23765	0.246926	0.221458	0.952561	0.0689447	0.0456254	0.383778
AOC4	0.0307297	0	0.114972	0	0	0.0343295	0	0	0.082201	0	0	0
AOX1	5.06212	1.52673	2.5768	2.16182	1.14601	2.06297	7.38743	5.67104	8.72221	3.61434	2.43218	3.2488
AOX2P	0	0.0170976	0	0.0411044	0.0137673	0.0571914	0.0221868	0.0183677	0.0228238	0.0185844	0.0163981	0
AP1AR	34.962	33.7782	34.6415	43.1624	36.0355	40.7707	31.4717	37.1836	28.3614	43.7534	46.4368	37.7478
AP1B1	37.6758	26.4131	41.7957	47.2669	34.3689	48.8345	46.7838	32.9376	43.5183	37.7597	27.8086	45.7071
AP1B1P1	0	0.0771769	0	0	0	0	0	0	0	0	0.0740195	0
AP1G1	95.4889	36.8244	108.832	97.1229	35.1229	114.469	87.3949	52.176	105.332	69.2439	45.0614	88.0147
AP1G2	44.366	29.2274	93.0921	38.6541	26.5902	81.6568	54.4859	30.7072	78.9801	40.5737	27.9891	74.6572
AP1M1	38.1257	33.7145	45.2885	39.0506	41.0116	45.985	46.8327	43.6177	42.1909	30.9013	28.4693	32.787
AP1M2	97.1002	147.844	53.3118	74.6621	113.588	36.5377	40.3473	56.6625	23.5021	48.6541	54.2921	21.6687
AP1S1	126.669	116.234	99.0471	124.221	128.622	101.178	125.672	141.944	105.763	124.684	140.316	91.0358
AP1S2	28.6101	28.0075	18.4203	35.083	32.6808	25.7282	22.0127	28.7044	15.8769	27.9707	31.8555	20.5607
AP1S3	48.167	41.2424	44.3881	55.1351	41.0942	50.8043	48.6343	51.9476	40.9401	56.7382	59.4551	43.1819
AP2A1	54.6361	46.6058	66.2088	59.5967	56.6811	68.1143	85.6636	68.1748	67.0361	64.3593	57.7852	73.1737
AP2A2	45.9026	38.2047	55.8306	37.2896	32.9819	43.2096	50.8217	40.8367	48.0904	38.8748	35.958	53.1448
AP2B1	419.998	152.326	463.511	337.745	117.314	381.931	360.74	212.791	470.951	292.803	176.94	351.532
AP2M1	364.32	304.782	314.835	376.212	303.301	305.496	351.529	359.975	312.873	380.744	378.297	326.956
AP2S1	328.033	440.394	246.55	338.695	483.734	265.47	336.597	390.214	213.482	325.832	385.993	224.655
AP3B1	103.727	47.4157	117.001	99.1561	42.0134	118.462	100.558	58.1522	133.052	65.2806	42.3011	87.9841
AP3B2	0.481424	0.137814	0.343087	0.310613	0.138714	0.441781	0.804759	0.721755	1.58675	0.112349	0.148698	0.23452
AP3D1	40.608	40.017	43.7141	38.4366	42.9871	49.1934	43.836	36.5753	36.9048	28.2799	24.1539	31.4112
AP3M1	66.1766	38.2247	80.1719	68.4402	35.0059	92.3534	66.3783	52.8772	89.1102	54.201	43.9208	73.0008
AP3M2	13.6605	6.48687	28.5746	14.8217	9.91459	31.588	12.8635	12.9287	25.6533	12.4574	12.5264	20.5452
AP3S1	116.78	136.613	80.124	129.397	150.353	98.7147	101.842	142.347	70.7918	122.174	158.995	77.6697
AP3S2	53.3048	40.5432	43.4964	45.5284	33.7755	36.8699	58.399	46.6249	46.746	26.8425	25.8185	20.8145
AP4B1	18.6495	8.80348	33.5591	22.1434	11.3774	43.3126	16.3933	12.2238	30.2024	15.5976	11.3774	27.1322
AP4B1-AS1	0	0	0	0.0442453	0.088916	0	0	0	0.0491357	0	0	0
AP4E1	25.1448	12.2437	26.357	25.917	11.7382	27.8595	26.3295	19.6035	28.1408	13.0118	11.2915	15.2318
AP4M1	16.6077	11.5487	19.9891	13.1429	11.7479	16.4579	17.4691	15.7836	21.8933	7.76205	8.19247	8.37266
AP4S1	6.45792	5.61234	5.79228	5.10829	4.4379	4.22061	6.73274	6.96186	5.60553	3.35742	3.21415	2.61095
AP5B1	9.65924	7.79065	14.3232	9.98135	6.88883	16.1322	11.5412	9.25313	14.8957	10.1197	6.74794	14.1559
AP5M1	51.0239	39.0375	40.9936	49.4041	36.5483	43.6648	47.339	47.4761	41.7886	28.221	29.4896	29.1036
AP5S1	23.4985	28.6237	24.1986	25.8348	33.196	25.1983	33.5518	37.3619	28.386	34.2985	36.0726	28.7169
AP5Z1	2.67784	2.41701	5.57086	2.73856	3.11955	5.66071	3.82676	2.32324	3.33457	1.34503	1.27553	2.78139
APAF1	15.6887	8.22779	20.6708	17.54	8.70494	22.9399	14.7656	12.2049	20.7583	9.06871	7.89118	12.5396
APBA1	0.561172	0.53317	0.748124	0.349581	0.304427	0.345881	0.490599	0.385324	0.465864	0.084296	0.046487	0.0586537
APBA2	14.2574	16.9698	17.1474	19.4915	21.5917	20.8193	18.104	18.0608	16.2344	16.7097	15.1983	19.0858
APBA3	2.5977	2.63227	3.2765	2.48865	2.83402	3.23178	4.41365	3.71747	3.27697	1.99318	2.86498	3.22112
APBB1	21.2234	22.5619	23.965	20.1991	21.0276	20.1288	25.1521	22.1644	21.977	20.7862	17.8898	21.198
APBB1IP	4.49325	4.74393	4.03707	2.35663	2.29974	2.15897	4.45995	4.55032	4.13567	1.39435	1.78744	1.20817
APBB2	6.94636	4.49395	7.10682	6.17011	3.99895	7.16375	6.52562	5.64114	7.76075	3.13319	2.64468	3.04688
APBB3	4.19174	2.48439	21.5734	2.84417	1.76233	19.9183	3.60768	2.92314	13.8975	1.54311	0.652421	9.26071
APC	11.9386	4.34189	15.3565	11.9843	4.20184	17.9055	11.2464	6.205	15.6638	11.4678	7.43891	17.0519
APC2	0.100408	0.100601	0.226966	0.158718	0.096195	0.245373	0.18766	0.0337734	0.134294	0.0546749	0.0422125	0.171194
APCDD1	0	0	0	0	0	0	0	0.026763	0	0.0270787	0.0238931	0.0753662
APCDD1L	1.10538	0	0	0	0	0	0	0	0	0	0.0196703	0
APCDD1L-AS1	0.48628	0.030451	0.113711	0.0366037	0.0735593	0.0679056	0.118545	0.0981394	0	0	0	0
APEH	113.986	75.6045	107.676	95.9435	68.3879	91.5754	106.847	79.2321	112.572	96.6681	68.139	102.18
APEX1	334.921	266.069	362.853	284.704	219.175	303.907	314.067	280.404	363.738	219.474	208.672	251.773
APEX2	54.3069	47.0692	51.5735	53.2838	47.3948	51.7348	65.2306	57.3408	70.1538	38.4464	31.9073	38.0646
APH1A	151.498	152.775	100.342	141.931	150.415	97.4516	142.4	161.129	100.241	107.89	117.512	66.4646
APH1B	25.3869	18.936	37.7619	21.097	15.7379	29.9902	21.9453	19.0999	32.5322	11.8797	11.7231	18.5582
API5	127.322	74.8739	126.968	134.072	73.5745	137.722	126.981	109.868	125.355	84.7542	71.587	85.8561
APIP	54.5372	63.5716	66.1839	56.2908	66.9585	69.4114	45.4935	62.2442	57.2298	41.3055	57.1754	51.8023
APITD1	29.267	43.3797	20.1336	28.7402	40.0208	18.6349	30.6769	41.364	19.9312	21.5657	29.6073	14.5477
APITD1-CORT	20.5827	29.8207	14.8107	20.081	28.2174	13.1346	22.0631	28.8484	14.7746	14.7395	21.0593	10.9067
APLF	1.63849	1.27684	2.18791	1.25577	1.06819	1.70101	1.72145	1.81705	1.77088	0.234316	0.174943	0.17558
APLN	0.671803	0.574111	0.517483	1.40402	0.988335	0.882942	0.822066	1.02085	0.872098	1.20504	1.38605	1.10798
APLNR	0.0328703	0.0164668	0.122981	0.0593819	0.0265188	0.201965	0	0	0.131891	0.0178988	0.0157931	0.0996327
APLP1	58.0345	62.8093	70.1395	71.5545	81.5582	81.9706	98.5426	87.0938	94.73	89.6503	85.5499	113.528
APLP2	304.215	161.833	358.681	310.633	165.381	415.118	300.711	186.566	418.366	348.825	215.476	571.936
APMAP	272.622	209.149	294.211	254.448	213.557	291.998	277.482	246.42	367.735	325.169	277.958	456.552
APOA1	0	0.142308	0.0885685	0	0.11459	0	0	0	0	0	0.0682432	0.10763
APOA1BP	222.931	288.039	156.482	199.708	243.397	122.396	245.292	284.543	171.315	221.618	245.13	137.969
APOA5	0	0	0	0	0	0.0368349	0	0	0	0	0	0.049971
APOBEC1	0.142831	0.214659	0	0.344042	0.403312	0.398908	0.371404	0.384343	0.0955172	0.388877	0.549006	0.108233
APOBEC3A	0	0.0884006	0.110036	0.106262	0.0711821	0.0985666	0.114714	0	0.0590037	0	0	0.0668588
APOBEC3A_B	16.6909	13.8876	19.5194	13.6332	10.9496	17.8719	13.2908	12.7436	21.7831	8.42823	6.82623	14.5297
APOBEC3B	46.2652	29.7547	48.9693	36.7145	25.5631	43.8188	36.5111	30.1373	55.0097	24.3582	17.0349	32.83
APOBEC3C	68.1831	44.0849	62.8261	65.7217	41.5689	53.9032	71.5461	60.6528	56.2375	56.8642	50.7818	44.3981
APOBEC3D	0.254505	0.101998	0.603066	0.0613036	0.0821309	0.312751	0.0992687	0.0547877	0.340397	0.027717	0.0733689	0.154285
APOBEC3F	3.65933	3.10817	4.43735	2.11971	1.94092	2.99881	3.62176	3.29818	4.6572	0.482637	0.425859	0.460556
APOBEC3G	0.0347343	0.139204	0.216592	0.125499	0.140113	0.0388032	0	0.149546	0.0929131	0.075655	0.0333774	0
APOBEC3H	0.278664	0.670081	0.486546	0.268491	0.584527	0.435832	0.57969	0.539896	0.596335	0.182088	0.428445	0.422327
APOBEC4	0.0687934	0.0689258	0.114393	0	0.0185002	0	0.178884	0.0493641	0.15335	0	0	0
APOBR	0.43678	0.504947	0.984694	0.586741	0.474359	0.957126	0.371306	0.415885	0.449374	0.146362	0.226002	0.330979
APOC1	81.6666	126.543	46.7025	78.3857	128.985	40.1365	38.9862	57.7091	18.4819	44.9963	56.6994	18.8481
APOC1P1	0.135682	0.339858	0.169214	0.0817054	0.109464	0	0.0882036	0.219063	0.181472	0.147765	0.0651908	0.102816
APOC2	0	0	0.108979	0	0	0	0	0	0	0	0	0
APOC4-APOC2	0	0	0.0434368	0	0	0	0	0	0	0	0	0
APOD	3.60794	3.2195	3.30439	4.1416	2.63789	4.59739	8.28232	6.61396	8.52013	8.77939	8.72166	9.82528
APOE	2.96919	1.83903	2.22179	1.36538	2.17769	2.41238	1.89511	2.55673	1.15527	2.11654	2.59382	2.45451
APOF	0.0754324	0.0377888	0.235186	0	0	0.0421345	0.0980736	0.0811921	0.151335	0.041075	0	0.114321
APOH	57.4969	41.5582	58.0134	44.8447	35.2608	53.0924	62.8242	47.1004	85.9108	61.6929	45.6685	75.724
APOL1	10.4017	8.10347	14.1162	12.3266	9.68672	20.3063	7.94083	6.55154	13.0757	8.64925	6.61016	15.3219
APOL2	17.6978	16.1638	27.984	17.0461	15.6334	29.0265	15.5892	14.6646	25.8867	12.8325	12.0084	21.6596
APOL3	0.45069	0.342561	0.465163	0.411776	0.539136	0.538209	0.181851	0.0669107	0.249431	0.2031	0.149339	0.211978
APOL6	12.1826	5.0549	13.4069	17.4191	6.843	19.1336	11.1504	7.06023	13.2352	14.6565	8.81474	17.5777
APOLD1	3.03661	2.8308	3.70473	1.66959	1.31013	2.61062	2.86663	2.37319	3.65527	0.258811	0.317172	0.480219
APOM	0.860036	1.1723	0.760786	1.04784	1.42804	0.960785	0.806128	0.871885	0.655395	0.599005	0.797609	0.378901
APOO	50.1609	54.8366	41.6581	52.6653	55.2172	47.0232	57.5874	61.704	46.1853	34.1655	38.7671	25.5684
APOOL	17.9179	10.0569	18.0956	19.8358	8.87683	21.9647	18.3141	14.6103	19.446	19.8032	15.268	22.2139
APOPT1	51.7359	70.0269	37.6323	55.9103	83.7276	40.7399	53.1812	66.7901	36.9781	38.7605	45.9478	27.4388
APP	1013.52	458.461	1241.99	959.18	438.092	1274.43	1155.98	636.706	1692.08	1155.9	623.606	1959.18
APPBP2	29.8619	16.8346	37.4998	22.4186	10.3613	27.3196	29.7846	23.2372	33.9198	5.25573	4.90243	11.4038
APPL1	32.2613	17.1781	32.1979	37.9303	18.2506	37.8373	33.2113	26.8836	35.5146	37.5613	31.8293	37.9644
APPL2	81.0453	61.3711	103.438	65.0076	48.5086	82.0905	55.2077	50.1694	78.7688	31.8742	28.8461	39.5877
APRT	268.072	421.547	210.871	268.097	474.323	181.396	328.932	390.754	186.556	305.442	357.955	184.116
APTX	60.3245	55.9008	60.4873	53.9569	47.6081	54.8415	52.3571	58.0624	55.8685	36.0018	36.5584	34.1724
AQP1	4.49855	3.21943	5.28471	2.78151	1.89566	3.09609	8.66875	4.90689	10.2338	7.32687	5.71229	9.40483
AQP10	0	0	0	0	0.0286954	0.119205	0	0	0	0	0	0.0539051
AQP11	2.87002	3.32022	3.46861	4.84631	4.2251	3.76815	3.30831	2.96178	2.13696	3.89896	3.75303	5.02226
AQP2	0	0	0	0	0	0.0170292	0	0	0	0	0	0
AQP3	76.164	62.6995	88.0233	344.816	282.046	431.098	241.431	154.064	287.89	302.976	227.909	444.897
AQP4	0.0976848	0.0734045	0.182739	0.132354	0.137916	0.190974	0.174632	0.105144	0.228641	0.039894	0.0704015	0.0740227
AQP4-AS1	0.319579	0.266828	0.863543	0.320742	0.494168	1.1603	0.103875	0.17199	0.213716	0.0870096	0.0511824	0.0807225
AQP5	0.139622	0.314755	0.130596	0.378352	0.225286	0.233967	0.136148	0.112712	0.140057	0.114042	0.100626	0.0529009
AQP6	0.792083	0.577169	1.79607	0.375802	0.406655	1.07257	0.436897	0.413364	0.738369	0.15684	0.0461297	0.0727536
AQP7	2.9924	2.94734	9.36147	2.38227	2.33235	10.4821	4.0884	3.27548	7.80108	3.70077	3.46035	9.37769
AQP7P1	0.0200323	0	0.124915	0	0.0161615	0.0447579	0.05209	0	0.0535857	0	0	0
AQP8	0	0	0.182216	0	0	0	0.126641	0	0.0651386	0	0	0
AQP9	0.0421733	0	0	0	0	0	0	0	0	0	0	0
AQPEP	0.027571	0.013812	0.0171924	0.0830139	0.0333651	0.0462011	0.0358464	0.0296762	0.0737514	0.0300262	0.0132469	0
AQR	65.8219	17.6399	69.1868	72.3114	18.1091	86.5469	63.4054	30.0587	79.2976	44.7937	25.0881	62.4686
AR	23.6578	9.06321	26.9756	18.8229	7.76734	24.4396	24.4542	14.4245	34.2283	17.4751	10.9008	24.0959
ARAF	45.5223	54.7278	51.4152	50.5346	62.7595	55.3355	70.753	75.9954	59.6328	66.9811	70.8785	63.3445
ARAP1	17.6125	12.9324	27.0448	20.4101	16.1754	32.9356	21.696	15.144	24.7636	17.4975	11.5142	27.3764
ARAP2	3.91977	2.1934	4.97482	4.03303	1.89881	4.90094	4.34253	2.97104	5.01116	4.29711	3.77495	4.36691
ARAP3	4.81826	2.61996	7.65472	4.54905	2.16825	6.58636	5.08398	3.29673	6.80056	1.50301	0.919026	3.00897
ARC	0.194479	0.151553	0.134746	0.0520498	0.3661	0.410382	0.140473	0.0465175	0.144507	0.258864	0.394528	0.360239
ARCN1	140.305	72.791	146.624	145.245	73.2949	159.86	125.937	88.633	146.317	85.3243	62.7083	101.738
AREG	0.0514561	0.0257776	0.128346	0.123944	0.290593	0.344904	0.200702	0.138463	0.206465	0.0840577	0.197784	0.272944
ARF1	437.92	445.586	354.941	490.591	521.861	381.792	443.771	452.453	332.084	498.823	523.746	390.173
ARF3	183.436	136.005	153.142	186.153	134.027	168.547	178.502	147.951	164.26	211.912	182.95	187.465
ARF4	358.859	349.755	281.394	369.586	320.471	285.806	286.977	293.655	258.738	299.471	299.175	260.447
ARF5	183.61	267.53	156.645	180.533	272.77	144.603	184.009	209.579	126.947	177.617	211.457	129.577
ARF6	119.432	133.613	121.741	133.42	138.798	131.978	125.948	144.009	121.497	150.904	159.213	129.902
ARFGAP1	28.7051	24.6934	43.8406	31.8113	31.3531	47.3422	38.432	28.7646	38.4705	27.9618	25.4188	53.217
ARFGAP2	58.6436	32.9898	64.5137	64.5861	39.0978	71.0709	58.8697	42.3607	67.8904	57.3922	39.9249	68.9098
ARFGAP3	62.1512	29.6034	83.7646	52.2399	29.8238	70.8888	47.8287	38.7246	68.2693	39.6222	37.5539	54.0483
ARFGEF1	45.7954	17.8799	49.1081	47.9442	18.8288	58.5475	44.478	30.7578	54.5878	30.4389	21.5541	36.1723
ARFGEF2	42.301	12.3908	39.9612	42.5274	11.4043	42.1901	39.6915	26.3408	43.0738	28.7088	20.0081	29.7438
ARFIP1	51.9311	30.6526	55.6379	55.2196	31.0523	58.4291	44.1455	39.3871	51.6998	40.1885	36.3719	43.7729
ARFIP2	42.2863	45.1058	59.0371	40.0364	40.7834	52.2359	40.2702	42.2169	44.9489	24.4601	24.7339	24.6506
ARFRP1	11.6494	14.4884	14.6176	11.2184	19.162	17.2457	16.6328	20.3854	16.7599	7.62769	7.94364	8.80955
ARG2	4.24685	3.70702	4.05255	7.51715	4.30874	6.9368	4.51763	4.05167	3.57157	4.23962	3.18437	3.21814
ARGLU1	55.8808	49.1721	229.4	59.9838	51.9805	248.854	50.7534	42.1738	127.096	65.2551	56.7393	210.07
ARHGAP1	80.6359	63.1585	91.5957	78.0795	58.5372	87.0668	94.504	71.233	107.948	56.1689	48.584	66.7347
ARHGAP10	14.404	10.7768	12.6344	14.31	10.393	15.3229	11.3286	11.9812	15.7801	12.7355	11.7781	14.5953
ARHGAP11A	74.0021	54.6996	75.0563	92.217	62.1667	104.413	95.876	105.345	106.031	143.528	141.379	139.711
ARHGAP11B	6.89016	4.14205	14.6081	5.95968	4.09328	25.8909	7.08517	7.01174	17.5094	7.23089	5.89871	37.3076
ARHGAP12	57.3511	35.7947	90.3085	52.946	33.4938	82.8749	50.3104	45.2903	75.9886	38.8803	34.8219	55.7705
ARHGAP15	0.0362153	0.036285	0	0	0	0.0404577	0.0470854	0	0	0	0.069601	0
ARHGAP17	30.496	33.2523	39.0834	41.1843	37.592	47.5116	38.3158	35.3874	43.0171	48.2318	52.2027	58.2928
ARHGAP18	180.512	140.802	175.717	193.327	130.019	186.363	143.301	126.277	156.645	89.6788	81.438	97.565
ARHGAP19	8.74553	3.30309	9.73624	10.0365	3.6017	12.9159	10.1501	8.92046	15.7695	12.803	10.6478	19.2394
ARHGAP19-SLIT1	6.41682	0.799481	4.72695	6.6871	0.858346	7.53994	7.47829	4.61645	7.24834	9.19698	6.74122	10.2288
ARHGAP20	0.0742023	0.0185863	0.0462702	0.0558543	0	0.0518092	0.0241186	0.00998351	0.0248111	0.0101013	0.0178259	0.0140571
ARHGAP21	34.7089	21.9786	42.7215	27.7897	18.0418	40.2048	34.6454	24.3289	43.3437	35.467	27.0839	41.045
ARHGAP22	0.730785	0.623141	0.833824	0.411977	0.802827	0.903243	0.707545	0.635962	0.956617	0.321732	0.567766	0.447727
ARHGAP23	29.9638	26.4876	33.8715	26.1237	22.9904	30.0036	26.9112	21.5476	29.8046	10.8421	8.82039	12.963
ARHGAP24	7.59006	5.85233	7.91384	6.3732	4.64006	6.43767	6.80718	5.8406	7.28755	4.61527	4.4063	4.79152
ARHGAP25	0.280135	0.46779	0.372658	0.427355	0.301339	0.396405	0.315656	0.36183	0.374676	0.0406776	0.0179461	0.0849112
ARHGAP26	44.6926	19.1808	50.0612	40.8513	17.4798	49.7235	35.938	18.8386	40.7583	13.7662	10.0207	18.4417
ARHGAP26-AS1	0.0652024	0.0653278	0	0	0	0	0	0.140362	0	0	0	0
ARHGAP27	3.53552	3.2503	7.7834	4.05203	3.94626	8.26744	4.07773	2.87798	6.17782	5.03722	3.86622	7.67244
ARHGAP28	0.115174	0.0346187	0.143638	0.12484	0.083627	0.0900661	0.119795	0.198349	0.246469	0.100344	0.154944	0.0872754
ARHGAP29	38.7443	21.2961	45.1213	37.9442	18.236	42.1823	30.0514	28.3157	35.7926	40.3759	36.4183	44.5287
ARHGAP30	0	0	0.0359078	0	0.0232287	0.0160825	0	0	0.0577636	0	0	0
ARHGAP31	1.90028	0.869016	1.68155	1.97525	0.852422	1.81458	1.49674	0.840216	1.603	0.188917	0.0606155	0.1434
ARHGAP32	5.94583	3.06723	8.23665	6.86718	3.30618	11.057	6.6046	4.71946	8.47446	9.16508	6.78008	13.0685
ARHGAP33	2.11329	2.63944	6.5528	4.25358	4.83456	9.34638	3.89557	3.30292	6.892	3.2473	3.22692	8.84055
ARHGAP35	50.8518	21.6365	46.2124	52.3187	22.0365	53.4379	55.7808	32.1542	53.5768	61.0471	38.3828	67.9871
ARHGAP39	2.57635	3.23904	6.10172	3.08795	4.17703	7.62434	4.79901	3.69298	5.0859	2.1448	1.85678	4.44895
ARHGAP4	0.302267	0.321776	1.08378	0.18202	0.304825	0.844189	0.466678	0.549022	0.758019	0.0822961	0.308612	0.400835
ARHGAP40	0	0.0224895	0.0279937	0.0540672	0	0.0250758	0	0	0	0	0	0
ARHGAP42	10.3356	3.69359	8.82733	9.23499	2.18465	7.33815	12.1132	9.06143	11.7618	10.7596	9.89319	10.9709
ARHGAP44	3.78684	3.14927	3.47203	3.91178	3.87624	3.77897	5.44889	5.49372	5.18495	3.96106	4.32929	3.90169
ARHGAP5	58.5091	36.9501	56.8547	55.8954	30.2774	60.9616	55.7789	44.3856	59.208	67.2591	53.6866	77.3539
ARHGAP5-AS1	32.3735	39.76	30.8233	17.1291	18.1341	15.9441	19.1379	25.746	23.2125	4.92832	4.87419	7.83808
ARHGAP6	0.850645	0.426141	1.11391	0.806785	0.420344	0.902779	0.387089	0.389129	0.654191	0.277919	0.326966	0.273952
ARHGAP8	2.25268	4.14402	5.89512	2.44619	3.36664	5.56944	3.84107	2.14644	4.19833	2.09132	2.02273	3.63789
ARHGAP9	0.064238	0	0.160227	0.232098	0.0518253	0.023921	0.167038	0	0.114556	0.0466391	0.0205762	0.0324518
ARHGDIA	159.854	175.001	175.581	208.324	257.814	226.132	312.984	303.859	216.454	281.44	304.698	290.03
ARHGDIB	19.5404	19.8404	21.1682	22.5243	18.9344	22.2391	21.9318	21.258	23.1921	19.1696	17.3172	19.3723
ARHGDIG	0.473375	1.08408	0.421688	0.407226	1.52762	0.453281	1.31884	1.09183	0.723578	1.10471	1.36465	1.02488
ARHGEF1	37.7086	33.7537	61.542	45.392	45.2627	66.8242	63.5359	45.9447	54.5053	31.5192	27.3882	46.9376
ARHGEF10	22.2977	11.6212	29.6413	17.3038	10.1574	25.6098	30.2199	21.0201	39.469	6.34072	4.9926	8.20219
ARHGEF10L	8.17901	7.35681	11.1019	9.73102	9.03445	12.7001	10.3391	9.18496	6.90104	3.48885	3.18738	7.0249
ARHGEF11	26.4002	18.5389	27.2047	27.1515	17.7106	29.0177	32.7734	22.8125	35.1367	27.7241	19.9308	31.0275
ARHGEF12	61.4926	32.6886	55.9977	60.0486	29.3281	59.3634	55.2182	38.7515	56.4397	56.092	42.3872	57.0287
ARHGEF15	0	0	0	0	0.0242079	0	0	0	0	0	0	0
ARHGEF16	3.11494	3.03302	5.03377	4.62336	5.07917	7.44979	5.41887	4.76945	5.33975	4.03736	3.20404	6.34983
ARHGEF17	7.41146	4.69724	14.6629	7.07019	4.67691	14.4006	8.99998	5.31825	10.5234	4.34208	2.67954	6.72213
ARHGEF18	12.4023	8.39634	14.1288	11.6858	9.41105	15.2358	13.5173	9.89527	12.2089	12.6449	8.64665	14.6065
ARHGEF19	6.05691	6.23713	8.86522	6.76283	6.73595	7.63574	7.84756	5.84029	7.87599	3.6188	4.02166	5.67344
ARHGEF2	17.221	10.4566	28.9753	15.9129	10.6356	27.4643	18.8963	12.272	22.4768	14.2276	10.4282	22.8817
ARHGEF25	10.5739	13.6923	14.1309	10.5212	13.0839	13.2619	7.39392	9.12361	10.4116	4.99241	5.96349	8.58606
ARHGEF26	8.67176	4.89241	16.5965	8.34668	3.81606	15.3924	7.34302	5.88909	11.7872	7.32968	6.6483	12.9284
ARHGEF26-AS1	0.294239	0.491341	0.275217	0.383902	0.395638	0.24653	0.318796	0.290313	0.19677	0.053407	0.0942481	0.0743218
ARHGEF28	31.0683	16.1427	41.6762	30.6155	15.8729	42.3295	26.8781	21.3455	36.6177	20.1155	17.0154	25.2041
ARHGEF3	13.1347	7.87114	12.7712	13.5615	8.05038	14.1345	13.7979	9.6575	13.9544	10.3568	8.33052	11.5928
ARHGEF33	0	0	0.0369173	0	0	0.0330693	0	0.0159309	0.0791834	0	0.0142226	0.0224312
ARHGEF35	0.0772466	0	0	0	0	0	0	0	0	0	0	0
ARHGEF37	8.49806	5.32642	9.71641	5.67723	3.4544	6.7435	7.28639	5.60937	8.79159	2.0392	1.6609	2.73856
ARHGEF38	0.794846	0.523931	1.49997	0.692773	0.286879	0.689335	0.720674	0.337712	1.06309	0.159458	0.0803994	0.285305
ARHGEF38-IT1	0.281248	0.422684	0.350755	0.169363	0.113451	0.314195	0.182833	0	0.376165	0	0.270261	0.426243
ARHGEF39	17.0641	17.6567	29.3885	9.31748	8.63159	16.5856	21.0194	23.0317	37.0874	3.1526	3.02573	5.8496
ARHGEF4	0.38907	0.134937	0.597198	0.396493	0.18109	0.869294	1.3619	0.821448	2.52182	0.293343	0.186935	0.680367
ARHGEF40	11.3563	7.58934	14.6141	8.61675	6.6384	13.8732	10.8499	7.62551	12.1761	3.20313	2.72536	4.74053
ARHGEF5	0.754496	0.383789	0.332955	0.559194	0.355858	0.427924	0.241467	0.174915	0.388126	0.164337	0.100388	0.123143
ARHGEF6	0.459424	0.21804	0.467418	0.247535	0.175571	0.364672	0.330098	0.299305	0.307236	0.105334	0.0232356	0.018323
ARHGEF7	13.6257	8.18533	17.527	15.7025	8.38802	20.0527	15.4892	11.0738	18.1465	14.6811	10.8275	19.8256
ARHGEF9	18.2952	12.8714	21.236	19.2945	11.7626	23.1731	17.5476	14.7603	20.9635	8.62329	7.58801	8.71704
ARID1A	21.348	14.5568	29.5112	18.4542	12.3979	27.3967	23.8967	16.0695	32.4728	25.1158	17.5335	38.6514
ARID1B	11.1635	6.14545	13.9636	10.9613	5.67365	14.1548	12.1768	8.44457	15.3642	6.71586	5.35417	8.42432
ARID2	15.034	6.70218	15.6152	14.6447	6.26483	18.3167	15.0952	10.5369	17.9038	14.7831	9.72513	20.5723
ARID3A	1.74559	1.65809	2.03563	2.67569	1.9204	2.8618	2.6527	2.4157	1.97085	3.9749	4.07368	3.12652
ARID3B	0.615848	0.436438	1.34876	0.850249	0.508966	1.54378	0.956929	0.727542	1.56701	0.5889	0.707261	1.29757
ARID3C	0.514146	0.360595	0.320605	0.681143	0.539237	1.55081	0.601621	0.387383	0.275065	0.16798	0.197624	0.311684
ARID4A	11.2352	4.62213	19.7101	11.6571	5.68961	23.7587	10.0157	7.04437	15.5287	9.25489	6.98893	16.0739
ARID4B	24.3455	17.8351	39.4932	25.1099	17.166	42.5655	21.8228	18.2916	31.6291	33.207	33.1868	45.4263
ARID5A	0.779679	1.38876	1.08041	1.32158	2.49279	1.19361	1.23897	1.58518	0.926941	2.79893	2.88589	2.58209
ARID5B	3.22624	1.80271	3.39488	2.03619	1.35773	2.47787	1.70406	1.16866	2.31311	0.599668	0.566383	0.916781
ARIH1	65.6073	37.121	74.4532	73.5947	37.9848	79.2018	67.555	54.2945	75.0278	70.7497	57.8218	85.9538
ARIH2	54.6852	42.2988	61.198	48.9755	37.5772	62.0198	48.9966	52.3619	55.5004	30.6571	33.3799	39.8821
ARIH2OS	1.11619	1.51775	1.59091	0.624142	0.707544	0.890677	0.777439	0.901065	1.91943	0.303898	0.421374	0.664571
ARL1	109.307	102.518	102.958	120.794	102.899	109.63	113.94	120.088	106.754	119.343	125.098	112.695
ARL10	0	0	0	0	0	0	0.0344379	0	0	0	0	0
ARL11	0.0508266	0.0339496	0.0211293	0.0408093	0.0410054	0.0189269	0.110137	0.0364717	0.0226599	0	0.0162804	0
ARL13A	0.290123	0.0415259	0.103378	0.0499163	0.100313	0.0463013	0.161659	0.223054	0.221734	0	0.079654	0.0628133
ARL13B	17.3459	8.80955	18.8664	18.2579	10.1705	21.4636	16.826	16.1455	20.1905	10.601	10.2126	10.9072
ARL14	12.4141	18.2853	27.2633	11.6154	15.9607	27.8472	9.58125	13.8411	33.1412	6.94834	8.0795	21.2127
ARL14EP	37.3219	24.0877	49.9118	35.3265	26.0742	52.2682	30.8832	30.7582	43.9485	35.4717	32.855	45.3266
ARL14EPL	0	0	0	0	0.0800521	0.110849	0	0	0	0.108062	0	0
ARL15	25.7527	20.7445	20.9001	28.732	16.8693	20.84	27.0525	26.1469	20.9062	12.7254	12.1394	15.3787
ARL16	46.2861	61.3399	83.1978	43.9861	53.6927	74.7617	50.7095	64.363	71.7188	27.5318	30.3788	64.5493
ARL17A	0.0789992	0.0271375	0.363127	0.040776	0.0273147	0.602645	0.058692	0.031583	0.226415	0.122906	0.0889267	0.776512
ARL17B	0.110467	0	0.36738	0	0.0297072	0.246815	0.143624	0.158536	0.0984986	0.080203	0.106152	0.0558058
ARL2	176.287	259.469	134.896	175.05	284.814	135.649	250.582	285.532	134.236	193.615	241.359	131.221
ARL2BP	157.619	159.715	124.238	168.641	154.523	124.539	159.849	178.796	115.144	118.467	120.329	73.8332
ARL2-SNX15	74.5655	93.4186	61.8666	77.7494	98.3215	64.7218	84.7735	92.2297	61.7822	79.5721	86.3658	60.7173
ARL3	36.7022	42.2756	30.6587	30.4984	32.3696	25.9934	35.0406	37.7524	29.7127	20.8449	23.3069	15.6006
ARL4A	21.6864	28.7102	25.47	18.1956	25.2919	25.2856	22.1313	30.623	26.0475	31.1259	39.1606	35.9083
ARL4C	56.169	53.1877	63.4894	75.6495	63.2288	78.6048	78.7523	82.5265	75.1251	89.2294	95.1201	93.8462
ARL4D	10.2487	11.1543	12.0297	9.58413	11.9324	11.1799	12.0185	14.9679	12.0948	14.0064	15.1008	14.6187
ARL5A	55.1996	44.148	27.8023	56.6756	37.8031	27.7564	45.3711	47.4277	22.0195	51.4461	52.7342	23.2449
ARL5B	28.2393	8.74952	19.9888	35.3145	7.26009	30.4172	24.4385	19.2957	15.5257	35.7993	28.3812	29.2941
ARL6	10.1714	6.14971	9.51383	14.8902	7.74616	11.7547	10.2603	10.0042	6.68476	11.1249	12.8495	12.8903
ARL6IP1	774.815	627.737	766.633	890.531	640.988	823.711	494.122	512.434	483.247	747.473	744.925	716.362
ARL6IP4	143.112	240.178	124.08	152.02	248.072	130.404	173.098	214.601	106.385	164.815	219.126	107.153
ARL6IP5	197.993	178.549	156.428	195.265	149.737	148.484	174.17	175.283	154.467	202.193	191.323	171.629
ARL6IP6	15.7566	7.29496	17.6828	17.4021	8.5292	17.5772	16.7932	19.0221	19.4462	8.56762	11.632	8.5407
ARL8A	42.3383	55.1137	43.1088	45.8619	58.4654	40.241	44.5722	56.1904	34.0805	49.3166	62.9534	43.2431
ARL8B	129.774	94.5298	97.5708	138.073	90.3388	99.9888	116.285	129.094	86.6285	147.095	157.25	110.904
ARL9	0	0.076346	0	0	0.0614754	0.0851257	0	0	0.101915	0	0	0
ARMC1	83.4501	71.6093	67.2496	104.01	75.9075	80.7099	81.7613	94.3075	70.749	83.3329	87.0923	69.9484
ARMC10	37.6073	38.2128	25.6073	32.5935	34.555	26.1533	32.9846	41.1296	21.0577	29.5781	33.2332	17.3735
ARMC12	0.708413	0.545982	3.26211	0.59067	0.571527	2.80034	0.425097	0.234617	1.45768	0.118692	0.209458	0.495521
ARMC2	1.36252	1.10334	1.83892	1.52858	1.5811	1.64724	1.35895	1.80809	1.82235	3.4759	4.69912	3.0833
ARMC3	0.158803	0.159109	0.141464	0.21858	0.14642	0.126718	0.383441	0.14651	0.485478	0.0988257	0.130799	0.206291
ARMC4	0.249675	0.0178682	0.0222413	0.0214786	0.0143879	0	0.0463735	0.172761	0	0.0388441	0.0342744	0.054056
ARMC5	2.5492	2.00777	4.60729	4.99108	5.31201	10.1121	3.82833	2.50908	4.53994	6.7995	5.43631	13.9248
ARMC6	14.3894	13.5449	15.3272	19.8588	20.8424	19.8793	20.9721	17.9409	13.9377	14.7228	13.7535	16.026
ARMC7	32.99	37.3765	39.1998	30.638	39.0406	31.6327	38.1781	35.896	38.7133	18.4371	18.6003	16.4842
ARMC8	15.82	10.5092	18.6995	17.9194	11.7402	20.6027	14.2243	12.2308	16.4313	19.6976	23.3799	23.3499
ARMC9	6.4793	3.13915	7.86176	6.64124	4.39822	8.56837	5.93107	4.11428	7.12386	4.36754	4.37158	4.82435
ARMCX1	2.44896	0	0.0744922	0.0719376	0.0722833	0.0667277	0.0388294	0.192874	0.0399444	0	0	0.0905242
ARMCX2	0.154297	0.0883395	0.10996	0.0796416	0.0711328	0.172372	0.0573171	0.0711766	0.0589629	0.0240054	0.0423627	0.100219
ARMCX3	41.6412	22.6566	71.8797	33.9213	22.2779	73.3216	30.7868	25.2302	57.2681	29.7725	31.3579	68.6257
ARMCX4	0.32262	0.172115	0.998039	0.22203	0.104788	0.594447	0.305058	0.162352	0.678069	0.0638818	0.044288	0.158748
ARMCX5	24.0139	18.176	30.5481	29.0978	19.4917	40.3689	23.6405	22.8556	31.8387	29.5211	27.0925	46.4666
ARMCX5-GPRASP2	12.692	6.69031	13.2679	13.0855	6.78289	14.1969	13.6427	10.0762	14.2939	9.26182	7.41095	12.4723
ARMCX6	9.80548	9.03312	11.0798	10.6205	9.47699	10.3292	9.92509	10.4125	8.93382	10.3203	12.0784	10.0234
ARMS2	0.23652	0.0789917	0.196648	0	0	0.0880756	0.307512	0.16972	0	0.0858609	0	0
ARNT	25.3794	16.1424	29.9446	26.5158	16.1952	32.6192	23.8792	18.3378	30.6495	24.3319	19.9538	28.8427
ARNT2	21.6908	12.3796	17.1782	22.0641	11.904	17.4386	25.5239	17.7847	22.1643	8.45244	7.05671	6.4186
ARNTL	24.0274	21.5794	26.251	20.6125	19.295	23.1423	10.4035	11.4358	11.4751	12.3937	12.5162	13.8113
ARNTL2	15.3352	10.5975	12.3694	16.2636	12.2546	11.864	13.9077	13.7889	13.998	10.4474	11.011	7.3277
ARPC1A	204.071	217.808	129.131	207.821	237.299	141.445	195.642	229.082	140.288	221.726	241.657	136.495
ARPC1B	162.107	227.745	151.316	172.886	258.78	173.753	208.437	223.077	142.355	142.376	170.288	117.795
ARPC2	344.474	392.479	266.464	329.74	392.342	266.517	296.61	364.935	241.873	281.214	319.332	187.285
ARPC3	809.471	884.673	716.452	731.37	810.435	637.668	668.019	730.189	655.684	664.327	672.317	482.065
ARPC4	175.925	195.095	145.263	185.96	211.698	144.895	201.784	205.733	147.434	167.155	171.553	114.823
ARPC4-TTLL3	31.4919	27.8225	63.4651	26.6514	29.7249	39.322	27.5454	29.3563	38.081	26.6923	25.456	26.612
ARPC5	377.91	305.847	317.67	370.808	272.168	289.539	401.887	446.604	304.536	281.427	313.788	198.364
ARPC5L	53.2617	56.7266	59.7589	46.7814	54.5523	53.3912	47.4314	69.3695	51.5364	70.6616	88.6261	62.8243
ARPP19	272.335	236.94	186.857	311.166	228.513	206.588	293.234	307.727	208.299	342.295	363.371	224.228
ARPP21	0.120491	0.0371455	0.173387	0.0446509	0.0672983	0.0724801	0.0602525	0.0299287	0.161155	0.0100939	0.0267194	0.0561874
ARRB1	86.7295	41.136	79.4882	53.0379	27.0085	48.8846	71.0746	37.1639	68.2109	34.8999	22.2737	37.3239
ARRB2	156.284	201.625	133.038	129.65	184.661	102.583	135.625	170.824	117.094	163.727	194.888	123.958
ARRDC1	16.1449	20.7692	24.8579	15.1234	22.0625	22.356	22.2866	21.1536	21.7002	10.2023	10.113	13.8956
ARRDC2	19.4659	25.6863	31.0277	18.2285	22.6047	24.3345	22.972	26.2894	32.2329	21.506	26.4873	43.0871
ARRDC3	36.3141	20.4161	61.3076	38.9231	22.9856	71.5243	35.5298	24.487	46.9314	43.9996	33.4243	63.8059
ARRDC3-AS1	0.992968	1.30099	2.12745	0.459961	0.883261	3.10032	0.59585	0.767334	1.63456	0.194097	0.391457	0.578801
ARRDC4	7.23645	4.11168	8.41928	6.60253	3.94265	8.85408	4.80606	3.92822	4.67172	11.429	11.4541	13.2223
ARRDC5	0	0	0	0	0.0313757	0	0.0505636	0.0837201	0	0	0	0
ARSA	4.82753	4.60015	13.4773	3.84052	3.29918	8.75751	7.50495	6.02243	9.35931	4.42139	4.00055	8.63639
ARSB	11.6717	9.1698	10.9856	10.4019	7.5608	10.5442	13.2145	10.8988	14.5768	9.19812	8.49203	9.24219
ARSD	37.8185	26.5374	44.559	21.1232	14.4572	25.2092	41.6273	27.2521	47.3432	14.6568	11.657	16.4291
ARSE	56.5864	39.5889	58.7614	43.5446	30.0953	43.0196	52.7904	38.0206	59.449	31.2503	23.6033	38.4872
ARSG	5.62214	5.25145	6.31322	5.96183	6.39707	6.00549	8.88223	8.89632	8.92757	6.22039	6.45719	4.61673
ARSI	1.83042	1.93471	2.10719	4.06984	3.81353	3.84251	2.92902	2.01349	1.82939	4.11829	3.42119	3.47522
ARSJ	19.473	11.6108	19.819	18.4341	9.77772	19.1224	14.5888	12.3854	16.3008	11.4192	9.93192	14.3846
ARSK	7.82715	4.06421	9.09651	10.3671	4.42491	12.1481	7.77473	5.35005	10.2904	4.25172	4.22734	6.52286
ART1	0.339877	0.0486473	0.484427	0	0	0.0542417	0	0	0.12988	0	0	0
ART4	0	0	0.0579475	0	0	0	0	0	0	0	0	0
ART5	1.26427	1.30756	1.47499	1.42441	1.51351	1.86797	1.27257	1.62418	0.818195	1.24361	1.1365	0.741696
ARTN	0.229382	0.16416	0.653876	0.118397	0.132185	0.329468	0.085209	0	0.701246	0	0.0314887	0.0496626
ARV1	64.8048	77.4737	77.3018	61.7488	63.6283	70.1801	61.5012	68.377	74.8239	34.9039	39.1008	44.0962
ARVCF	0.363023	0.585118	1.12201	0.475232	0.649422	1.28718	1.1697	1.07029	1.0133	0.498487	0.394343	1.10035
ARX	0.797946	0.932728	0.995148	0.90763	1.1087	1.28761	0.806906	0.811159	0.622557	2.51046	2.55591	2.62019
AS3MT	4.88232	4.21878	7.08764	3.2045	3.79303	4.50193	5.30659	5.64438	6.56458	1.74424	2.15962	1.91835
ASAH1	170.806	108.322	209.853	162.586	92.1508	196.653	247.966	192.274	316.873	220.494	178.476	300.323
ASAH2	0.0263452	0.0263959	0.0328561	0.126917	0.0212545	0.117726	0	0.0850704	0.0704726	0.0573827	0.050632	0
ASAH2B	0.586221	0.391566	0.243699	0.706025	0.315297	0.327447	0.635147	0.525819	1.04542	0.74483	0.28166	0.740368
ASAP1	56.5856	40.3207	77.2301	60.6542	37.5287	82.6821	53.5623	49.6153	79.3207	37.2569	33.6938	52.2579
ASAP1-IT1	0	0	0	0	0	0	0	0	0	0.0588428	0	0
ASAP2	28.0796	20.6871	27.5567	28.4233	20.8738	32.178	32.1036	29.0242	35.6334	19.5009	17.271	18.9812
ASAP3	6.73543	3.82767	8.4574	5.5065	3.2059	7.30162	5.88459	4.21111	6.7923	3.40863	2.97814	5.58058
ASB1	18.5058	10.2188	15.9636	18.8295	10.3644	18.5073	17.8422	12.453	16.3844	22.4991	14.2979	24.6976
ASB11	0	0	0	0	0	0	0.0278117	0	0	0	0	0
ASB12	0.0492674	0.197449	0.245773	0.237344	0.238485	0.220155	0.25622	0.159088	0.131789	0	0	0.224
ASB13	34.8913	31.6853	30.3581	35.5192	33.6949	29.2213	35.6895	34.8938	30.312	29.2524	26.8575	24.2392
ASB14	0.357546	0.0597056	0.173409	0.598078	0.0961524	0.266287	0.309909	0.534509	0.239106	0.454284	0.24814	0.301042
ASB16	0	0.0298388	0.111425	0.0358679	0.0480537	0	0.0387205	0.0320555	0.119497	0.0324337	0	0
ASB16-AS1	7.25048	8.14069	17.3458	5.36846	5.3715	15.5063	10.1236	12.8449	23.8096	5.19242	5.12377	10.5181
ASB17	0	0	0	0	0	0.0642865	0	0	0	0	0	0
ASB2	0.0382369	0.076621	0.0238433	0.0921025	0.123394	0.0427161	0.0248569	0.0617348	0.0255706	0.124926	0.11023	0.0579496
ASB3	18.0845	11.6643	23.7661	20.4191	12.9122	26.6932	15.7828	12.0929	21.7085	12.2355	10.6875	16.0678
ASB4	0.574828	0.708841	0.477926	0.372779	0.32106	0.411645	0.555731	0.682177	0.532262	0.128414	0.113307	0.156365
ASB5	0	0	0	0.025329	0.0339343	0	0	0.0226368	0	0	0	0
ASB6	8.32463	7.2083	10.6398	8.46558	8.19493	11.7633	8.78047	7.35809	8.57175	7.595	7.21802	9.692
ASB7	20.3153	14.6437	17.3759	20.9825	14.857	18.6306	16.8714	15.3707	16.6084	12.1847	12.5292	11.2164
ASB8	34.4477	35.1735	31.6203	36.3495	32.9642	30.6394	31.6015	34.9788	29.5091	30.8779	33.9219	28.0063
ASB9	40.3946	39.1077	40.6881	46.3758	41.1797	40.1471	30.3443	33.8836	29.6424	26.7659	28.168	23.1274
ASB9P1	0.0392017	0.0785542	0	0.0472132	0.126507	0	0	0	0	0	0	0
ASCC1	54.4728	33.466	61.4446	59.0316	32.1556	66.4046	47.7889	40.1681	57.0192	29.6816	26.9914	37.348
ASCC2	31.4339	24.4177	41.51	33.1834	28.7825	44.2923	34.4436	29.0249	45.3019	21.9948	19.6024	28.5562
ASCC3	24.4441	7.0018	24.223	20.3576	6.8185	24.7504	24.7001	11.8678	29.0149	16.4446	11.8788	21.0442
ASCL1	0	0.0256945	0	0.0308862	0	0	0	0	0	0	0.0246434	0
ASCL2	0	0	0.085934	0.0829869	0.0277953	0	0.0447935	0	0	0	0.0331066	0.0522142
ASCL5	0.0448611	0	0.0559479	0.0540292	0.108578	0.0501163	0.0583262	0.0482864	0	0.0488561	0.0431085	0.203966
ASF1A	30.4544	28.2989	27.3373	39.2478	37.5615	35.1853	25.4282	29.417	23.5425	37.454	42.5179	35.1839
ASF1B	64.4755	61.2442	54.4786	66.749	65.2587	55.3369	86.1246	101.127	82.9864	40.6395	43.8507	31.9025
ASGR1	0.508604	0.509583	1.37432	0.45941	0.581296	0.710231	0.220421	0.31934	0.340125	0.230791	0.162912	0.44964
ASGR2	0	0.0826752	0.154364	0.14907	0.0332859	0.0921828	0.0536419	0.0444085	0.110364	0	0.0792929	0.125057
ASH1L	18.8392	5.84369	23.576	17.737	5.30783	27.4228	19.5135	9.6089	24.9583	12.5093	6.75882	20.1222
ASH1L-AS1	1.65419	1.94986	4.24737	1.13285	1.6224	3.40607	0.801242	1.187	2.73304	0.918415	1.49607	3.63761
ASH2L	44.4626	28.4033	49.2416	48.9009	33.4112	49.3909	51.6359	43.5994	60.1907	42.0121	32.9343	47.7017
ASIC1	8.79678	8.18031	12.0612	10.06	10.0378	14.4554	9.1812	7.818	11.5137	10.503	9.39668	12.7407
ASIC2	0	0	0.0186013	0	0	0.0166624	0.038784	0.0481621	0.0199488	0	0	0
ASIC3	2.42257	2.20658	11.2955	1.19359	1.1327	4.98217	3.43605	2.66681	8.02675	1.19923	1.34914	4.38078
ASIC4	0	0	0.111738	0.0269766	0.0180708	0.150137	0.0291221	0.0241093	0	0	0	0
ASIC5	0	0	0.0469539	0.0453436	0	0.0420598	0	0	0.0503554	0	0	0
ASL	34.1372	35.137	40.0231	38.0347	44.4779	45.5618	41.8026	36.5171	35.4804	36.8824	35.2314	40.2039
ASNA1	115.561	118.775	95.2731	128.928	125.031	103.912	126.111	119.081	94.1874	118.318	106.599	82.515
ASNS	71.7979	48.3617	89.6677	108.552	76.9884	143.006	65.1503	50.2986	95.0167	73.9073	52.3689	97.3085
ASNSD1	50.4002	50.8329	40.7679	52.7828	50.8527	39.917	44.0763	55.5249	37.2389	71.4252	76.4495	47.7836
ASPA	0	0	0.0535711	0	0	0	0	0	0.057452	0	0	0
ASPG	0	0	0.040287	0	0.0260616	0	0	0	0	0	0	0
ASPH	433.16	328.419	482.572	401.657	297.593	446.229	501.626	482.759	592.664	394.91	357.293	443.591
ASPHD1	14.137	20.8576	26.3924	13.2368	27.4006	28.0712	16.8112	19.2061	17.8704	11.8755	13.7504	17.9632
ASPHD2	0.846036	0.693543	0.527562	0.90315	0.915247	0.816261	0.724984	0.848547	0.56578	0.795736	0.812986	0.670242
ASPM	35.5958	8.95125	55.7464	31.4834	9.01084	64.5244	32.5192	12.9728	67.4302	15.5471	7.17388	32.1252
ASPN	0.0504776	0	0.188857	0	0.0814476	0.112781	0.0656285	0.0814977	0	0	0	0
ASPRV1	1.02557	0.910112	0.98668	1.19987	0.638281	0.982039	1.21911	0.788486	1.2933	0.319115	0.281574	0.088817
ASPSCR1	15.7083	17.7509	19.74	15.3082	22.855	17.2136	19.2539	19.7472	19.045	8.19449	9.13171	11.6762
ASRGL1	24.0959	28.786	32.317	12.5279	16.5929	14.2389	22.8714	28.6569	27.6138	12.4756	16.98	13.2903
ASS1	16.3049	13.1242	10.4896	10.8357	12.0975	9.04968	13.4005	13.8766	10.6502	10.9995	12.3554	7.41843
ASTE1	6.72444	4.09997	6.98361	5.82184	3.62959	6.84383	6.06706	4.99698	8.32169	2.52796	2.52951	3.55421
ASTN1	0	0	0	0	0	0	0	0.018683	0	0.00945172	0	0
ASTN2	2.47639	2.15087	1.80491	1.85921	1.79031	1.77845	2.25796	1.95584	1.55928	1.0595	0.772613	0.792044
ASUN	38.958	32.4273	40.6573	41.8926	35.3157	48.1369	34.7323	35.804	41.7132	36.3896	34.8443	44.2494
ASXL1	38.9251	19.3324	67.3659	37.6012	18.6678	68.4431	36.0518	23.0772	55.5157	43.2792	26.1675	70.0058
ASXL2	24.055	2.84696	19.9778	24.2976	2.59331	25.2361	27.3037	11.3163	23.4915	15.376	7.97814	16.0279
ASZ1	0.0211567	0.0211974	0.105541	0	0.0341371	0	0.137534	0.204949	0.141483	0.207367	0.162641	0.448893
ATAD1	94.6512	60.5225	101.023	109.848	63.7082	127.928	99.5024	90.669	111.037	114.719	98.1565	133.138
ATAD2	65.3056	21.2445	85.9427	83.6021	27.4702	119.896	102.785	59.5708	151.629	126.058	61.7202	171.399
ATAD2B	5.90762	3.09024	11.8355	6.45774	3.34967	14.6129	5.54211	4.65624	9.35046	6.80407	5.24367	10.4874
ATAD3A	7.23946	8.39028	9.48144	8.88296	16.6978	13.9186	11.5073	13.1173	7.86147	8.52675	9.83526	10.0087
ATAD3B	2.435	0.577129	0.391842	0.34687	0.950557	0.672749	0.64679	0.901823	0.490267	0.541774	0.603838	0.595216
ATAD3C	0	0.0165393	0	0	0	0	0	0.017768	0	0	0	0
ATAD5	6.90912	3.20047	13.9495	9.1692	4.80836	22.9388	9.24828	7.54652	17.3487	8.52469	7.30607	20.4936
ATAT1	0.44894	0.465422	1.9324	0.491876	0.477891	1.99219	0.522889	0.453018	1.35518	0.271622	0.299585	1.11508
ATE1	82.8299	32.4313	54.9462	73.5712	31.7417	56.2503	78.7493	61.4403	61.4776	27.952	33.906	29.69
ATF1	35.1191	34.3968	35.8062	41.1325	36.0267	37.3013	28.0706	31.2861	30.4072	34.6463	35.8976	28.7127
ATF2	28.8185	21.297	27.197	30.0909	19.871	26.4449	25.6219	26.7795	23.6183	22.1053	23.7564	24.6534
ATF3	18.2723	9.35435	16.8881	17.8765	11.2278	21.3355	9.24235	10.0762	11.0477	19.954	18.9776	19.6502
ATF4	227.339	298.767	196.375	224.055	313.164	185.198	191.001	235.44	174.279	192.481	242.435	194.664
ATF5	44.954	62.3203	43.988	56.467	98.1561	56.6324	42.9983	56.4701	35.6231	85.1495	108.381	74.7149
ATF6	31.5896	13.8545	36.5014	29.9423	12.0958	37.5442	29.8321	18.8454	40.2409	15.5557	10.8216	21.3277
ATF6B	11.0311	7.26451	15.4352	10.4334	7.06758	14.6288	13.4952	9.28508	17.4083	7.94266	5.94357	12.9353
ATF7	21.396	16.5402	25.376	20.1849	15.5208	24.8415	23.8633	16.7896	28.837	13.0616	14.1731	12.201
ATF7IP	12.4371	2.69761	9.17012	14.5344	3.67175	15.6804	15.4771	8.16446	14.0753	36.2135	22.3791	54.5999
ATF7IP2	3.33288	3.01225	6.59907	3.08293	2.79975	6.27589	3.21643	3.38396	5.35381	1.12258	1.55181	2.31727
ATG10	18.4071	20.8629	14.2125	14.8952	16.7781	11.2644	18.7769	22.215	14.0832	7.54953	9.41173	4.41731
ATG12	33.3315	34.9206	37.5287	34.459	32.1744	38.7025	32.9877	39.619	32.3847	24.3012	27.4538	20.4855
ATG13	44.3528	29.4643	35.3805	40.6596	25.5529	31.4232	46.4704	40.9323	39.8373	33.2829	27.6441	26.4169
ATG14	16.2379	9.82341	25.8455	14.7684	9.64372	25.6122	15.3842	12.8951	21.215	14.9049	14.1581	17.4443
ATG16L1	27.3706	18.1822	35.1849	31.8828	19.3197	40.8807	30.0158	27.2656	36.858	35.839	32.5756	43.4944
ATG16L2	2.46495	1.63655	6.62976	1.50224	2.27617	6.00507	3.78399	3.13265	6.55395	1.87589	1.62667	5.31105
ATG2A	8.64629	7.18072	9.62377	8.02969	7.41911	9.87132	14.8414	8.91917	9.62576	8.07731	6.15695	9.69531
ATG2B	18.9977	7.06166	23.7715	16.6521	5.70935	22.076	16.3423	9.98941	18.8304	12.7513	8.74172	17.1968
ATG3	139.92	165.062	124.926	154.061	173.091	150.467	135.505	161.977	130.477	160.312	178.467	159.197
ATG4A	26.2354	27.0306	22.7283	29.1435	27.0959	25.6797	26.7726	27.883	24.7798	25.1239	26.93	23.8648
ATG4B	17.8552	16.105	23.9407	21.875	18.7337	25.0318	23.2145	19.9996	20.7636	9.45923	10.2481	10.9308
ATG4C	14.8967	11.8559	13.6493	14.3923	11.4711	14.0554	13.8951	15.3545	14.9822	7.74236	8.92144	7.69092
ATG4D	10.9531	14.7444	12.7801	14.365	16.5619	15.5017	17.779	16.997	12.4027	14.746	16.2075	15.3269
ATG5	36.7999	34.1949	28.2126	40.2054	33.016	28.9574	30.3055	37.1791	23.5591	37.8743	43.6085	29.6715
ATG7	14.2893	8.36514	15.8389	10.7844	6.53229	14.047	16.463	10.6156	17.8803	6.75763	5.92629	9.30844
ATG9A	39.8965	32.6316	42.134	40.9127	32.4597	42.2502	49.3251	38.5631	44.6895	42.0152	35.2553	47.5939
ATG9B	0.051095	0.0127983	1.13107	0.0615371	0.0103055	0.813397	0.0996469	0.0549964	1.07634	0.0695565	0.049099	1.66489
ATHL1	4.22995	3.71077	22.2439	3.21629	3.56986	17.5953	3.80155	3.14719	10.9239	2.69605	2.15411	9.27626
ATIC	160.113	89.0001	177	161.1	98.2493	190.411	157.936	122.295	199.266	128.265	99.282	155.193
ATL1	2.82544	1.8074	3.03581	2.382	1.91125	2.25805	3.61698	2.85402	3.86618	1.44385	1.71258	1.81164
ATL2	62.3968	33.1451	79.3516	64.2992	33.4836	90.2566	63.1139	53.9408	92.3647	55.2985	44.974	78.7611
ATL3	86.5464	28.3196	56.0629	110.049	57.6582	85.4549	90.1656	56.5919	65.6005	178.052	130.216	171.905
ATM	10.8683	3.20413	18.733	5.92903	2.25948	12.8072	9.77095	5.24147	17.7246	3.04478	2.38394	5.44882
ATMIN	52.9939	47.1147	48.1476	55.0105	44.3593	51.2898	43.6243	44.2457	46.5228	69.9174	70.8881	61.4858
ATN1	40.4503	38.9682	48.6132	42.7098	44.3107	53.0799	55.6465	40.8856	57.8613	45.7166	38.219	66.2853
ATOH1	0.0598147	0	0	0	0	0	0	0.128764	0	0	0	0.0906517
ATOH7	0.167749	0.420179	0.523015	0.101016	0.0676675	0.14055	0.0545248	0.0902788	0.560904	0.0913438	0.443289	0.953365
ATOH8	0.749699	0.957978	0.542016	1.33474	1.54277	1.51725	0.988849	1.01745	0.697538	0.449646	0.69953	0.625733
ATOX1	176.648	294.327	110.152	180.429	304.052	97.7974	184.616	254.216	90.9511	206.708	285.541	99.3081
ATP10A	8.70222	7.19467	11.8698	8.45783	6.51992	9.17777	9.00389	7.86016	10.2554	4.04271	3.32152	4.75895
ATP10B	0.0252588	0.0084358	0.0210008	0.0101403	0	0.0282177	0.0109468	0	0.0112611	0	0	0
ATP10D	2.96631	1.00366	3.26274	2.63547	1.12987	2.81401	3.60376	2.29254	4.05845	1.0168	1.02802	0.97281
ATP11A	14.6469	5.45632	17.863	15.4916	5.47887	19.8748	17.4158	9.22225	21.5914	9.11167	6.26313	10.543
ATP11B	20.7904	10.5678	18.418	21.9893	10.5244	21.962	17.7187	14.5377	19.4846	16.6805	14.4505	16.4468
ATP11C	19.8876	8.75276	18.7512	23.8014	10.5929	28.487	19.7243	13.3928	22.6999	19.901	13.3875	23.1655
ATP12A	0.0170602	0.017093	0.0212764	0	0	0	0.0221808	0.0183628	0.0456354	0	0	0.0258554
ATP13A1	21.7288	14.1228	32.5062	24.2832	17.2908	35.03	31.1016	18.2064	30.9362	27.129	16.5551	44.4492
ATP13A2	14.6663	14.8862	15.1098	16.9724	17.8257	16.3487	27.0274	21.5515	15.6927	17.5002	17.1418	18.0476
ATP13A3	73.013	31.9997	59.6929	75.8524	30.578	67.9992	54.0588	39.963	50.3906	61.9818	47.598	63.0804
ATP13A4	0.327903	0.104534	0.576234	0.323113	0.108222	0.616076	0.290676	0.0962566	0.578109	0.32464	0.143224	0.451774
ATP13A5	0	0	0	0	0	0	0	0.0187495	0	0	0	0
ATP1A1	307.462	127.279	289.959	295.181	130.025	316.883	246.717	134.837	295.53	312.045	166.161	415.274
ATP1A1OS	3.57799	3.46376	2.77383	1.57228	2.36	1.99856	2.60885	3.12258	2.36042	0.816184	0.813091	0.476308
ATP1A2	0.198451	0.105264	0.378522	0.0843556	0.0188358	0.130411	0.0607097	0.100519	0.171745	0	0.0448702	0.0884589
ATP1A3	3.38168	3.285	4.00334	4.50694	4.57015	5.27362	4.95466	4.2681	5.32652	4.46801	4.17332	5.09907
ATP1A4	0	0	0	0	0.0129945	0	0	0.0173367	0	0	0	0
ATP1B1	869.947	643.997	1067.93	996.541	669.797	1265.74	865.615	652.288	1192.7	1076.96	796.618	1531.28
ATP1B2	0.0573554	0.076621	0.119217	0.115128	0.0925452	0.10679	0.173998	0.0205783	0.0767119	0.166568	0.0918579	0.318723
ATP1B3	211.632	196.091	231.478	246.809	218.859	279.706	233.988	249.771	277.766	296.821	298.737	364.294
ATP2A1	0.864743	0.541504	2.04457	0.542431	0.465099	1.30818	0.749531	0.504167	1.0361	0.196198	0.173117	0.51876
ATP2A2	336.665	157.49	359.332	381.891	156.931	424.166	361.069	232.207	421.774	397.095	248.31	497.096
ATP2A3	8.31982	7.78707	9.85553	10.1301	9.10037	10.6347	18.9213	12.2396	14.3717	8.18022	6.95473	8.97257
ATP2B1	103.378	42.4765	133.098	113.638	46.0339	161.31	109.308	73.9469	148.675	140.162	96.9466	200.427
ATP2B2	0	0.0142435	0.00886476	0.00856075	0	0	0	0	0	0	0	0
ATP2B3	0	0	0.0120849	0.0116704	0	0.0108252	0	0	0	0	0	0
ATP2B4	19.0608	5.21621	16.4859	15.4303	4.6957	18.7646	18.9045	10.1082	23.6596	8.67973	5.03026	12.5226
ATP2C1	51.207	32.9295	55.8094	55.4556	33.9551	63.758	49.9989	41.195	61.1894	61.3327	51.7061	79.1677
ATP2C2	0.319925	0.150843	0.2347	0.158656	0.136644	0.147166	0.171274	0.324097	0.402724	0.0819801	0.0361679	0.114085
ATP4A	0.017899	0.0179335	0	0.043114	0.0144404	0.0599874	0	0.0192657	0	0	0	0
ATP4B	0	0	0	0	0	0	0	0	0.0569147	0	0	0
ATP5A1	503.141	302.697	495.719	471.925	307.302	494.492	456.926	371.102	560.16	524.203	437.676	611.751
ATP5B	1356.08	1043.71	1304.16	1396.68	1110.41	1396.85	1417.7	1235.69	1558.82	1653.53	1429.68	1809.14
ATP5C1	644.809	668.327	613.107	711.715	646.858	638.375	548.613	582.877	544.441	553.613	581.16	506.814
ATP5D	20.1469	41.3967	21.1377	24.4954	65.5834	21.864	41.1621	46.9503	15.9111	28.4886	48.1231	23.7483
ATP5E	1434.25	2264.27	840.064	1422.06	2140.73	831.935	1580.43	1991.25	890.635	1727.75	2187.12	947.187
ATP5EP2	5.19315	18.9048	2.37474	17.721	5.58624	9.86256	37.1354	20.8681	7.40881	6.78675	10.4796	7.0834
ATP5F1	197.9	196.367	152.804	215.923	182.335	165.77	193.241	196.628	159.372	188.711	187.226	151.272
ATP5G1	579.142	743.179	432.28	614.959	693.095	394.933	591.686	671.551	438.8	595.707	634.978	404.558
ATP5G2	494.327	681.695	338.772	438.51	628.741	268.625	422.289	507.511	304.13	431.401	525.909	266.002
ATP5G3	126.509	139.143	97.4023	137.755	159.228	113.104	126.899	140.54	95.0379	130.582	148.464	97.764
ATP5H	707.387	897.453	600.443	618.582	829.979	503.876	598.937	703.857	534.358	656.169	742.443	449.815
ATP5I	324.098	619.018	218.313	363.849	570.819	212.715	439.53	582.348	229.46	386.413	524.429	239.905
ATP5J	172.332	256.384	121.376	169.722	246.34	123.111	149.67	208.346	113.602	165.249	209.195	104.887
ATP5J2	758.199	1064.3	543.062	791.687	1017.91	510.272	608.612	793.013	430.008	680.859	824.414	427.741
ATP5J2-PTCD1	47.1156	52.5654	40.6985	40.3002	54.6786	38.3968	34.1283	38.8149	32.5236	36.6671	41.351	27.8928
ATP5L	241.85	331.102	172.257	260.831	335.665	162.488	210.779	275.943	150.925	235.658	301.406	146.933
ATP5L2	0	0	0.0994318	0	0	0	0	0	0	0.0868281	0.0766134	0
ATP5O	373.285	431.731	305.759	380.466	440.16	300.288	325.435	366.058	284.991	344.726	365.31	250.583
ATP5S	18.1758	19.6992	17.1461	17.3649	16.5437	15.9121	17.6099	20.9745	14.8041	16.2099	16.822	12.8902
ATP5SL	86.4462	91.2537	83.0078	102.393	102.674	83.5772	108.363	102.194	77.5616	75.4446	78.3501	63.4478
ATP6AP1	140	116.248	179.255	153.626	130.014	195.56	189.834	142.001	231.168	183.669	148.005	291.196
ATP6AP1L	0.588283	0.75782	1.88658	0.404862	0.813616	1.68994	0.655592	0.904575	0.78682	0	0.161515	0.127367
ATP6AP2	350.271	284.079	420.642	363.372	279.509	431.604	340.934	291.611	466.892	378.84	319.089	539.717
ATP6V0A1	79.3337	34.8194	121.794	70.8765	31.4215	114.709	62.5403	33.8137	96.1561	24.8092	15.7118	43.0864
ATP6V0A2	17.6276	9.61136	25.4334	22.5555	11.4714	33.6187	16.5241	12.1284	23.8241	10.5851	9.17136	16.3539
ATP6V0A4	1.38525	0.551365	1.91693	1.57694	1.16351	1.88671	0.962199	0.3268	1.62433	1.0333	0.674686	0.862771
ATP6V0B	158.01	185.918	124.533	176.714	213.569	134.183	185.258	210.933	136.806	214.101	226.109	180.146
ATP6V0C	73.4315	136.828	69.5072	77.8433	165.87	71.6854	100.249	130.672	62.361	115.758	164.1	97.642
ATP6V0D1	118.708	103.993	116.981	137.869	119.651	120.427	120.714	110.733	117.904	134.597	117.736	129.785
ATP6V0D2	0	0.053861	0.0335215	0	0.021685	0.0600549	0.0349465	0.0289311	0.1438	0.0292724	0.0258287	0.122208
ATP6V0E1	457.042	597.005	309.767	501.299	619.984	331.781	484.638	569.524	302.841	521.812	608.532	347.865
ATP6V0E2	49.5232	78.9448	43.8162	66.0024	95.6253	50.2618	75.3821	85.061	47.0841	73.4461	86.2654	53.848
ATP6V0E2-AS1	1.66055	1.78852	2.87341	1.62492	1.40666	1.94782	1.78114	2.07778	3.02605	0.180842	0.239351	0.440409
ATP6V1A	94.0215	42.3139	108.401	105.502	48.9429	128.711	83.1477	51.3542	115.846	87.4559	54.3104	126.35
ATP6V1B1	1.28128	0.987498	5.08061	0.910053	0.98069	3.817	1.36686	1.27303	2.72433	0.644023	0.473549	1.09539
ATP6V1B2	80.9677	31.5352	81.5339	95.1961	36.1307	98.8924	80.32	58.8359	85.5932	126.877	98.1356	142.088
ATP6V1C1	63.4347	46.0898	60.9077	68.3283	46.0775	63.4298	62.19	56.2695	63.0645	47.6167	43.1847	42.0434
ATP6V1C2	0.530856	0.512178	0.563968	0.378871	0.380692	0.307504	0.536817	0.698365	0.604824	0.492481	0.547904	0.536356
ATP6V1D	121.621	101.852	98.0977	133.944	104.21	111.358	117.356	120.049	103.789	160.186	158.12	132.788
ATP6V1E1	197.773	174.441	185.921	185.606	170.421	178.597	201.782	195.11	211.457	200.424	183.73	183.331
ATP6V1E2	6.30911	9.73988	6.34283	3.10142	4.28495	3.09257	5.98469	6.44437	5.81212	1.1919	1.23727	1.07325
ATP6V1F	173.409	257.098	114.745	194.668	266.466	114.718	241.677	285.765	133.381	232.752	271.68	129.513
ATP6V1G1	106.804	145.479	91.9226	119.821	132.774	98.4208	107.243	139.006	86.8937	123.937	160.844	93.9072
ATP6V1G2	0.482553	0.728066	0.467288	0.410238	0.577094	0.424923	0.5462	0.519399	0.455581	0.414238	0.681915	0.593667
ATP6V1G2-DDX39B	22.6502	14.9181	31.0112	26.0665	19.2874	39.8846	26.649	21.1997	38.7082	22.6903	18.8911	42.2687
ATP6V1G3	0	0	0	0	0.0758015	0	0	0	0	0	0	0
ATP6V1H	65.4926	50.3755	72.2759	68.6867	53.0344	73.5888	62.7608	53.8259	72.1437	55.2879	49.5915	66.6232
ATP7A	28.9919	8.03079	33.9386	24.6036	6.44234	31.4911	25.731	11.9071	31.7497	8.46762	5.69014	11.5334
ATP7B	3.04077	1.83566	4.18703	3.99723	1.80314	5.17584	3.76639	2.30242	4.87525	2.4236	1.42873	3.70708
ATP8A1	1.092	0.351949	1.1714	0.597805	0.190985	0.759254	1.23113	0.641118	1.4299	0.424138	0.337551	0.763835
ATP8A2	0.0127253	0	0.0158702	0.0459777	0	0.014216	0	0.0273938	0.0510595	0.027717	0.0122282	0.0385713
ATP8B1	49.9364	24.339	53.0844	46.7798	22.7665	51.8785	33.5087	22.1395	40.3547	33.8173	25.5188	40.3283
ATP8B2	19.3746	12.0096	18.5664	17.881	12.6955	19.0699	16.2414	13.4675	17.654	11.7772	10.2266	11.6564
ATP8B3	3.95867	3.11148	9.13629	3.37026	3.3314	9.9377	3.2094	2.91409	6.11624	2.09366	1.75991	4.25828
ATP8B4	0.573801	0.542363	0.877632	0.417248	0.305705	0.580545	1.14016	0.885635	1.4625	0.294764	0.270491	0.262526
ATP8B5P	1.09584	1.32909	2.22981	0.625163	0.395513	0.676536	1.7247	1.05535	1.36924	0.659524	0.623503	0.590016
ATP9A	48.5334	24.4776	45.8125	44.0794	20.9167	44.6707	51.8901	32.1757	56.044	36.1888	24.8087	41.0885
ATP9B	15.2641	15.8062	14.9702	16.2353	15.7235	16.1212	15.8727	12.7314	12.6521	10.2224	9.20249	12.7854
ATPAF1	56.7463	46.5046	47.1803	42.2823	33.1956	34.0283	55.921	59.1356	48.8166	31.0772	36.6943	27.411
ATPAF2	24.7094	32.6529	28.6661	28.3256	30.7963	26.7328	38.6366	41.3079	32.9387	52.6575	56.8755	54.6171
ATPBD4	11.9295	11.0706	10.977	9.14297	8.50851	8.09453	10.0745	10.9456	9.73309	7.58288	8.15584	6.14566
ATPBD4-AS1	0.0862596	0	0.43031	0.415553	0.278367	0.0481822	0	0.092846	0	0	0	0
ATPIF1	41.8287	69.4618	50.8867	34.9132	63.1672	45.0281	41.8633	55.7439	44.3932	36.4357	52.0241	40.0721
ATR	17.1629	5.15955	23.1954	15.5749	5.26952	25.7112	17.1047	9.08296	25.1133	13.0158	7.86413	22.3955
ATRAID	230.478	258.269	182.874	186.48	206.383	141.821	250.128	256.61	196.426	194.877	198.486	153.241
ATRIP	8.82382	6.24777	10.5471	8.39371	6.03371	9.76642	10.5715	9.3879	11.829	3.83941	2.54569	4.38556
ATRN	83.1469	31.5069	88.2177	95.1571	32.6396	108.789	93.6658	52.0357	113.735	89.447	53.4458	132.99
ATRNL1	2.30209	1.56338	2.3387	2.23321	1.65967	1.99331	1.4374	1.18245	1.65648	2.04987	1.88268	2.25877
ATRX	35.6676	10.6718	44.7097	31.096	10.5783	52.2094	31.9177	16.8965	44.9013	44.588	23.2125	60.9443
ATXN1	4.7795	2.44235	5.66191	4.36409	2.01496	5.9282	4.71117	2.88811	5.94391	1.722	1.21438	2.78667
ATXN10	185.369	167.057	196.181	207.655	182.964	199.968	193.851	189.29	214.769	138.23	135.186	146.498
ATXN1L	29.4522	13.9451	33.1948	27.0656	11.5287	37.3964	24.9751	15.3462	32.8445	26.6119	16.8211	38.2332
ATXN2	17.0705	9.90907	33.2348	18.2421	9.17037	34.2355	17.5088	13.1242	32.3446	15.9349	10.7144	30.1213
ATXN2L	45.8134	39.5942	82.057	54.3762	47.4795	105.425	56.3731	44.6803	86.5145	76.7346	60.7008	141.971
ATXN3	8.41272	6.75214	10.7275	8.5824	6.40966	12.2127	8.07175	8.00914	10.253	7.37851	8.14459	9.81804
ATXN7	7.51834	4.42807	11.2665	6.99507	3.98907	12.4851	7.47434	5.63188	10.3727	7.72685	6.2402	9.68777
ATXN7L1	3.48255	2.2901	5.88073	2.94791	1.8513	5.18734	4.23534	2.79924	5.35592	0.558612	0.613957	0.845562
ATXN7L2	1.6046	0.964613	3.03509	2.09357	2.0497	5.5271	2.15577	1.61198	2.86151	3.84449	2.77545	7.17393
ATXN7L3	57.8154	47.5775	62.6731	59.2925	47.5254	67.9751	61.8309	56.1967	67.0247	55.3239	49.3744	63.3387
ATXN7L3B	81.1595	62.6292	110.668	73.2208	54.9946	111	69.8216	60.3916	112.645	76.8182	70.0421	161.781
ATXN8OS	0.0432763	0	0.0539715	0	0.034914	0	0.0562657	0	0	0	0.0415857	0
AUH	12.917	13.4242	14.8586	5.36277	6.27854	8.55953	12.2044	13.5579	14.8083	6.15993	5.08833	4.6205
AUNIP	6.49081	7.37041	6.47595	7.33339	7.18162	8.11441	8.88109	9.54811	9.09476	13.7001	13.6328	13.1161
AUP1	170.126	194.94	192.197	194.173	226.381	208.967	195.717	199.113	202.772	210.724	224.617	262.59
AURKA	121.003	95.6502	129.416	133.08	101.839	144.146	124.966	132.046	146.15	148.148	141.391	148.739
AURKAIP1	50.429	94.5972	44.8832	60.5343	109.06	49.2634	72.714	96.125	46.3519	65.8675	84.6431	48.0616
AURKAPS1	0.870369	0.622888	5.53072	0.898494	1.27063	11.7142	0.754407	0.312275	2.77168	3.295	3.34547	29.2082
AURKB	65.4709	61.5616	85.3263	75.8341	76.3967	99.2032	108.622	112.445	137.163	75.1525	76.1283	102.127
AURKC	0.146893	0.196234	0.427457	0.176913	0.355527	0.164101	0.127322	0.105406	0.196467	0	0	0.0742076
AUTS2	6.01509	5.09875	10.0379	6.46245	4.76807	11.0929	9.3474	6.40244	12.0293	8.12086	6.90861	13.052
AVEN	34.2854	45.6073	29.0593	39.8891	48.1709	34.955	40.7354	49.4881	38.566	68.8319	79.3265	47.7991
AVIL	0.234045	0.490308	2.25548	0.333126	0.394806	1.28354	0.304293	0.343521	1.10984	0.115858	0.0613368	0.0967375
AVL9	42.0985	12.6945	32.9196	42.5179	12.69	37.8358	37.6629	24.0989	27.4107	40.0097	33.3257	34.3012
AVPI1	78.6216	119.627	75.3367	62.6668	82.8867	53.9873	102.279	118.071	76.0814	120.012	146.967	107.086
AVPR1A	1.48865	0.863935	1.63335	2.16517	1.32569	2.61723	0.962445	0.726732	1.38176	1.20484	0.640986	1.50407
AVPR2	0	0	0	0	0	0	0	0	0	0	0	0.0440037
AWAT1	0	0	0	0	0	0	0.0592017	0.0490113	0	0	0	0
AWAT2	0.0899756	0	0	0	0	0	0	0.0322819	0.0401136	0	0.0288202	0
AXDND1	0.131958	0.0991589	0.0822848	0.0595972	0.15969	0.202697	0.0857827	0.230805	0.0882458	0.053891	0.0792518	0.0749954
AXIN1	17.3877	20.4555	19.0366	18.258	25.2474	20.4357	18.9633	19.8207	16.9937	20.9264	22.8968	23.4238
AXIN2	9.25736	7.19391	14.0607	11.675	7.73573	17.4381	11.0183	9.49436	15.5021	15.0161	13.7124	21.1703
AXL	102.406	80.371	105.341	74.9398	60.3008	74.35	103.192	90.7855	116.282	57.4835	47.3224	57.8816
AZGP1	10.5752	5.90321	11.179	13.0396	7.96294	17.3272	32.6055	17.2907	40.6138	27.5857	20.2273	40.6782
AZGP1P1	0	0	0	0	0	0	0.0701297	0	0	0	0	0
AZI1	2.97479	2.62779	4.87345	4.91831	5.6094	8.65229	6.40798	4.71764	5.34421	5.42506	4.87142	9.12353
AZI2	40.6909	40.4799	37.425	42.9525	42.2684	35.9146	34.5998	40.8732	30.0283	38.6735	46.4451	28.4665
AZIN1	170.186	139.13	115.222	195.774	142.408	125.996	154.408	170.266	110.636	189.937	190.062	120.48
AZU1	0	0	0.174224	0	0.0563525	0.234096	0	0	0.0934225	0	0	0
B2M	1523.96	1605.07	1274.11	1564.51	1591.95	1305.99	1488.8	1750.78	1360.8	1667.97	1959.66	1515.75
B3GALNT1	0.489886	0	0.0218198	0	0	0	0	0.0753274	0.0234005	0	0	0
B3GALNT2	23.2542	13.2248	27.6378	21.391	12.0862	27.0035	19.9513	18.8994	23.6109	12.7287	12.178	14.9521
B3GALT1	0.323215	0.0588794	0.0732896	0.176941	0.0711164	0.0656505	0.343823	0.0948802	0.157198	0.0959995	0.0564706	0.0445314
B3GALT2	0	0.0179891	0	0	0	0	0	0	0	0	0	0
B3GALT4	0.58942	0.787405	0.640845	0.263929	0.408465	0.278582	0.854759	0.967906	0.596308	0.279807	0.290458	0.320668
B3GALT5	7.83248	2.64549	7.33305	4.27566	1.37837	2.9993	3.28869	1.64789	3.53151	1.25654	0.618324	1.1097
B3GALT6	11.7731	11.9101	9.67465	7.22698	10.3265	7.21337	10.9165	11.9599	11.8708	2.50965	2.10478	2.14389
B3GALTL	15.3927	10.1351	14.2184	16.7356	10.0274	17.4154	14.351	11.8157	17.291	10.012	10.011	11.435
B3GAT1	0.0174242	0	0	0.0209851	0.0140573	0	0.022654	0	0	0	0	0.026407
B3GAT2	0	0	0	0.0797106	0	0.0739378	0.08605	0.0712382	0.0442604	0.108118	0.0635991	0.0501528
B3GAT3	24.6892	41.8501	43.8623	38.1036	62.6054	51.2163	46.6858	51.6444	40.3421	39.4862	48.3446	56.6557
B3GNT1	33.9748	32.221	35.5012	33.8019	33.9644	36.167	40.6114	34.7471	42.8888	34.2521	32.825	43.2349
B3GNT2	35.1767	24.1463	33.4372	37.8444	23.8552	36.9417	35.7324	34.5453	38.2461	58.9024	54.0884	61.5297
B3GNT3	40.3997	32.2881	41.6215	39.9403	30.7227	42.3589	54.3222	38.3419	53.2195	21.9349	18.2517	24.8104
B3GNT4	0.550622	1.52773	0.897993	0.663151	1.40102	0.899027	1.43178	1.59564	1.52955	1.93735	3.13397	3.27377
B3GNT5	16.6248	11.9972	11.6577	15.4448	10.8446	13.2906	9.30078	11.0425	9.2992	11.5093	13.7928	14.7989
B3GNT6	0.127661	0.0255813	0.0636842	0.0615001	0.0205986	0.0570462	0.165978	0.082445	0.0682977	0.0556117	0	0
B3GNT7	6.23847	3.82071	7.93364	5.14298	3.55855	7.40117	9.29904	5.61775	9.28401	9.83699	7.51456	16.0063
B3GNT8	0	0.0340583	0.0423938	0	0.109698	0.037975	0.132588	0	0	0	0.032665	0
B3GNT9	5.181	5.26175	5.81527	3.23336	4.08488	4.05154	6.03185	5.70333	6.33104	1.8466	1.96881	1.78455
B3GNTL1	4.60612	4.79959	7.23803	5.82484	5.72277	8.3875	5.56945	4.75951	6.22222	4.51468	4.8688	5.65442
B4GALNT1	14.3585	15.0767	18.3368	14.8028	12.3916	18.4971	24.3008	23.4208	25.9642	11.0801	11.0696	13.7529
B4GALNT2	0.36229	0.120996	0.112956	0.254526	0.194857	0.202365	0.510285	0.194977	0.565317	0.295915	0.348137	0.320288
B4GALNT3	0.314993	0.352728	0.531489	0.357051	0.32887	0.45539	0.409539	0.259269	0.421298	0.181612	0.213662	0.140407
B4GALNT4	2.52671	2.64245	4.85324	2.57663	3.80913	5.85144	3.26113	3.61296	4.14413	3.49489	3.2078	4.38837
B4GALT1	170.506	135.767	144.21	146.938	110.877	129.145	174.739	159.341	167.603	188.201	166.717	171.59
B4GALT2	30.0782	34.5841	24.2761	27.0502	36.1979	22.3033	33.4708	36.3616	26.8077	23.6592	24.1827	17.796
B4GALT3	17.6205	17.9186	18.6196	21.698	23.7282	21.5116	18.0393	19.8176	16.2641	19.362	19.9485	17.6298
B4GALT4	203.908	210.019	284.704	157.24	161.24	221.541	254.158	293.807	339.751	261.106	277.683	284.113
B4GALT5	101.639	80.2845	79.2443	96.0519	73.8665	76.9613	106.126	106.136	88.2655	150.61	147.59	116.784
B4GALT6	14.2782	7.83563	13.7636	17.9612	9.38405	16.7343	13.2992	13.3031	15.6633	8.77644	8.53234	10.248
B4GALT7	23.8655	27.718	22.3111	20.8796	27.5864	21.6339	33.5705	33.0724	20.6713	12.7343	13.3275	9.44757
B9D1	26.1989	34.0521	27.3921	17.2461	21.7445	17.8815	30.7496	35.0366	30.8645	21.3403	20.968	12.8907
B9D2	19.8337	29.6531	22.7319	23.4406	35.8408	22.9164	31.8921	31.9224	20.0814	29.271	37.4647	27.1559
BAALC	0	0.0224027	0	0	0	0	0	0	0	0	0	0
BAAT	71.2322	40.524	84.9856	42.5143	20.3942	50.9331	21.0579	13.9543	27.4103	28.061	18.2532	39.3236
BABAM1	68.0491	81.3761	63.6772	72.3328	88.017	64.4459	64.5005	72.4417	59.0714	63.0166	67.1626	55.1585
BACE1	13.3225	11.2595	12.7615	16.1599	11.8922	14.9896	12.8775	10.695	12.2848	5.25503	4.77918	4.28194
BACE1-AS	3.04108	2.32529	4.5911	1.34937	1.54955	2.05628	2.28908	1.80892	5.77999	0.261466	0.153804	0.363859
BACE2	31.862	32.8189	28.5347	28.7609	25.9114	25.394	45.2995	39.8388	43.2127	41.3287	41.9684	38.1596
BACH1	22.922	13.3036	23.5942	20.8815	10.407	22.0547	22.0993	16.2376	24.5819	36.4554	27.2649	40.8064
BACH2	0.123561	0.0618995	0.136976	0.0909413	0.0332285	0.138036	0.214198	0.177328	0.247892	0.0747582	0.0329817	0.0936311
BAD	35.6506	55.5864	29.2081	38.5488	75.0327	27.559	47.9752	65.7098	27.0779	40.6958	48.6612	24.6093
BAG1	70.8429	85.1883	59.4409	60.2556	71.2898	49.1098	85.6253	98.0512	69.2921	97.8462	114.35	68.7677
BAG2	52.2784	48.0556	38.9487	64.5327	56.4777	48.3104	48.0713	54.4992	40.317	95.8817	104.679	79.4654
BAG3	66.7031	45.3907	91.0428	84.068	60.2358	116.374	74.4731	60.3729	99.993	116.445	89.0929	178.92
BAG4	19.0081	12.868	17.7792	20.71	14.1148	18.8275	19.574	17.925	18.2083	27.974	26.8909	27.2503
BAG5	42.8847	26.7983	50.5648	41.8069	24.9142	56.8346	38.5583	32.5607	53.7252	53.8473	45.8116	85.4086
BAG6	13.3965	7.78312	14.3532	13.5571	9.36647	15.6755	13.8749	9.5833	14.9942	14.4072	9.7634	16.9626
BAGE	0.53588	0	0	0	0	0	0	0.144199	0	0	0	0
BAGE2	0.640059	0	0	0	0.0271779	0	0	0.145038	0	0.0366873	0.0323713	0
BAGE3	0.640059	0	0	0	0.0271779	0	0	0.145038	0	0.0366873	0.0323713	0
BAGE4	0.689266	0	0	0	0.0292673	0	0	0.156189	0	0.0395078	0.03486	0
BAGE5	0.689659	0	0	0	0.029284	0	0	0.156278	0	0.0395303	0.0348798	0
BAHCC1	2.53509	1.74348	4.90243	2.54054	1.80789	5.71307	3.35297	1.79215	3.94319	0.627155	0.396987	1.053
BAHD1	11.1191	5.66897	12.9718	11.1539	6.25669	13.2865	10.6686	7.9232	13.1586	19.4362	13.6873	27.4103
BAI1	0.241997	0.265554	0.776064	0.152666	0.167345	0.708046	0.29965	0.161246	0.416143	0.0627493	0.0442939	0.104787
BAI2	3.68217	3.27672	4.18137	2.69198	3.38827	3.40383	5.59802	5.17891	3.99652	4.80441	4.60095	6.16884
BAI3	0.0791057	0.0226451	0.042281	0.0544413	0.0273515	0.0252493	0	0.0121637	0.0151147	0.0123072	0.0108593	0
BAIAP2	6.94655	5.61746	8.85798	8.82053	7.75572	12.2944	8.23665	6.2588	8.22958	5.18511	3.9501	7.98455
BAIAP2-AS1	12.0316	12.1847	15.059	10.395	10.2182	13.3123	12.889	10.1741	14.2998	3.37384	2.9354	4.71692
BAIAP2L1	72.5551	56.6253	108.042	67.8577	54.5583	99.7669	76.9556	63.3542	112.619	76.5968	64.3832	113.985
BAIAP2L2	12.3842	10.3549	34.8896	14.9508	13.681	35.8977	12.6648	8.15129	18.3908	10.4144	7.56258	21.4692
BAIAP3	0.962697	0.786869	1.9431	1.26623	0.960625	1.88208	3.19501	1.64975	2.65989	2.64866	1.39981	4.10826
BAK1	13.4784	12.3692	10.9044	16.9676	14.8814	13.5645	14.2759	15.508	11.5777	15.5328	17.7808	12.3707
BAMBI	83.8777	99.8103	88.8468	62.1693	73.0359	64.3953	97.9562	116.373	98.5449	134.647	151.793	124.712
BANF1	273.501	375.084	187.719	255.272	367.74	158.454	227.117	298.253	180.757	269.011	307.399	145.989
BANF2	0	0	0	0	0.0803023	0	0	0	0	0	0	0
BANK1	14.001	12.3955	17.5281	11.1481	7.85779	12.3209	12.0347	10.5991	14.0326	4.56265	4.8001	4.80278
BANP	3.78058	3.6458	4.42021	4.98006	4.80384	6.25598	5.6219	3.81492	5.75172	5.58402	4.38217	7.84241
BAP1	33.6999	31.1291	35.5113	33.3516	34.8168	36.3967	37.9914	37.0574	34.0187	22.5316	21.2644	22.1426
BARD1	10.8791	3.51851	9.34118	12.7475	3.86342	13.1411	15.6132	11.4718	15.3717	15.4852	10.9024	15.0362
BARX1	0	0.043067	0	0.0517688	0	0.0480196	0.0558861	0.138799	0	0.0468122	0.123915	0
BARX2	0	0	0	0	0	0	0	0	0.0482181	0	0	0
BASP1	80.61	93.5432	81.5505	35.918	46.0263	44.4102	114.045	121.066	109.855	79.8721	92.3981	80.9042
BATF	0	0	0	0	0.0546739	0	0	0.145887	0.0906397	0	0	0
BATF2	2.88746	3.48951	4.08367	5.37767	4.44289	3.92406	2.74787	2.69141	3.26472	1.16707	0.943956	1.9399
BATF3	4.091	7.61219	5.264	4.53603	7.17727	4.93295	7.09189	9.99495	4.16887	6.43546	9.04796	4.52704
BAX	145.411	209.922	156.678	133.163	196.081	134.171	164.196	212.852	136.078	67.9395	82.025	56.0355
BAZ1A	34.1809	12.5932	53.7475	32.4434	15.3258	60.1993	32.8622	19.8087	55.8992	18.7162	13.7569	31.2292
BAZ1B	68.7343	34.3707	80.6802	68.1898	36.5427	94.9411	72.7733	53.5639	90.3287	83.6819	58.231	96.102
BAZ2A	36.9282	13.538	41.5993	33.0278	11.9366	45.8582	33.3462	19.448	38.7287	38.2909	22.0628	48.8123
BAZ2B	9.36183	4.02777	15.2649	8.58112	3.22432	15.5349	10.3415	5.59815	13.9962	5.38311	2.93858	8.9847
BBC3	4.98675	8.34755	5.87786	5.96926	12.9772	9.23957	8.14395	9.88409	4.8396	3.97378	7.0126	5.9908
BBIP1	42.0541	66.9387	31.4877	41.8225	57.5565	28.5818	38.9875	54.9928	27.3614	18.0207	27.2726	12.8333
BBOX1	0.574202	0.473782	0.379117	0.772909	0.19075	0.716934	0.351318	0.145423	0.225878	0.0367845	0	0.10238
BBS1	13.0997	10.4355	20.2033	7.39895	5.81036	11.7201	14.8197	11.3532	19.4168	6.42291	5.88527	8.70902
BBS10	18.1703	12.0062	36.0312	16.4021	9.71068	39.3861	13.9849	11.6542	34.8367	8.92609	7.73932	29.3701
BBS12	6.71922	5.69071	6.29642	5.78987	3.51907	4.70702	5.30918	5.01464	5.95814	1.29372	1.6231	1.82849
BBS2	33.9114	28.8733	56.8036	32.4716	25.4958	54.3981	34.8187	33.6986	56.4073	21.0296	20.992	33.6223
BBS4	46.7907	29.9361	60.8146	40.8433	22.2276	49.2262	48.789	38.9595	63.5304	33.2395	25.6869	42.4942
BBS5	4.80242	2.91126	6.49258	4.95761	3.54887	7.1909	5.45683	4.62614	6.01834	4.65874	3.80043	5.71864
BBS7	12.6007	8.25763	16.7352	11.037	8.38954	13.545	11.7987	11.273	16.2961	6.85331	7.09066	6.24538
BBS9	6.65716	4.14491	6.64191	7.13954	3.96416	6.88809	6.61514	6.43187	6.86868	4.35	3.74687	5.83732
BBX	38.2287	16.2021	34.3488	37.3618	14.7774	37.8496	35.6071	23.3089	38.9991	28.9802	20.2668	31.9852
BCAM	33.9215	44.5344	57.4947	37.0302	47.9183	54.8413	57.9593	47.683	56.1718	47.6995	43.3013	81.0115
BCAN	0.0314581	0.0157593	0.0196163	0	0.0634487	0.0351433	0.0204502	0.0338601	0.0420747	0.0513894	0.120917	0.0476761
BCAP29	33.4183	24.3034	28.4015	25.9806	19.2494	23.3055	30.8176	34.2496	32.8482	16.1664	16.0915	12.6182
BCAP31	295.489	270.218	297.624	305.413	289.592	297.373	285.768	280.706	315.273	309.845	288.391	349.912
BCAR1	9.54595	11.9672	11.4042	11.2834	15.9651	13.4886	15.7751	12.9961	9.67048	13.0851	13.6006	17.1889
BCAR3	21.5032	19.0239	23.8575	20.8859	17.4503	22.8379	20.7984	19.4153	23.8716	18.4037	15.9497	22.901
BCAR4	0	0	0	0.0586107	0	0	0	0	0	0	0	0
BCAS1	47.4791	30.5259	69.7296	22.1443	15.4698	35.6133	55.9384	35.3587	70.76	12.3379	8.91348	18.7254
BCAS2	64.9758	61.0289	60.3936	62.4504	64.3109	61.4284	63.4065	70.7803	59.2022	58.4974	63.1432	50.6096
BCAS3	30.6599	21.8941	28.089	23.4692	17.6011	22.9527	35.2727	26.0474	35.2468	17.8389	14.2646	20.3307
BCAS4	21.9304	28.5834	17.4047	26.1264	28.1477	16.7572	24.6248	30.5536	18.1577	14.9918	17.972	8.12927
BCAT1	6.99503	2.32784	3.22383	4.78618	2.90963	4.61352	1.65209	2.01805	2.24938	1.56701	1.41259	1.85026
BCAT2	35.7583	41.095	47.7111	45.9699	51.909	50.1368	55.5931	48.6189	50.1573	33.6913	32.6308	38.6528
BCCIP	68.5753	72.2457	73.1101	61.8002	75.1932	72.3677	54.708	68.0789	66.2817	67.5245	76.9487	69.1808
BCDIN3D	9.92107	10.5688	11.9083	8.66628	8.54185	9.81286	9.50848	9.0747	10.9091	3.33106	3.2218	3.26865
BCDIN3D-AS1	2.41361	2.00487	2.80428	0.54659	0.649075	1.03706	1.90429	1.77634	1.82101	0.112331	0.0594697	0.156321
BCHE	24.7053	10.2506	29.22	22.7625	8.54807	29.5479	7.85246	4.53936	11.1768	7.5698	3.42719	12.7437
BCKDHA	78.5691	69.7257	85.8948	78.4513	68.2832	84.9649	103.786	72.9343	99.8978	64.2917	53.0016	77.4965
BCKDHB	16.6808	10.0071	21.0386	17.8369	9.27629	23.236	15.0162	15.7748	20.7954	15.1759	16.6723	19.5325
BCKDK	31.2347	46.0369	29.2602	21.1752	31.9329	17.6551	41.9896	51.0314	30.3057	23.9582	30.0696	18.0395
BCL10	21.3026	18.1359	20.6805	22.6902	16.5572	20.8864	18.4378	18.7984	18.3633	16.3381	15.974	16.1736
BCL11A	0	0.00857175	0.0106696	0	0.00690215	0.00955749	0	0	0	0	0.00822107	0.0518636
BCL11B	0.961858	0.980042	1.91118	1.21733	1.06535	2.10354	0.869034	0.65803	1.97331	0.77232	0.610966	1.43303
BCL2	1.78983	1.02198	1.58412	1.83112	0.99371	1.88125	2.00177	1.83328	2.2523	1.2366	0.758241	1.35628
BCL2A1	0.270213	0.879882	0.336992	0.73223	0.762999	0.528267	0.175659	0.363557	0.271054	0.294276	0.389485	0.204759
BCL2L1	446.243	435.852	438.738	336.807	306.312	308.187	444.41	436.159	423.51	276.147	276.576	263.864
BCL2L10	0.143636	0.0719563	0.806104	0	0	0.481387	0.280123	0	0.576334	0	0	0
BCL2L11	5.2607	3.78102	6.4585	4.98961	3.6485	5.88842	5.19978	5.61824	6.0623	7.16986	7.64684	8.17485
BCL2L12	17.5826	24.4291	18.2019	22.2099	30.6144	20.87	25.3604	28.9422	18.4182	26.4413	31.7125	22.8479
BCL2L13	40.7776	32.3931	30.5218	37.143	32.432	29.5607	35.1093	33.5309	27.7256	38.3435	38.3851	35.0417
BCL2L14	0.628175	0.314692	0.676591	0.171944	0.161252	0.38278	0.519733	0.307336	0.763795	0.0932886	0.0823139	0.0865478
BCL2L15	14.808	12.6932	17.2215	17.4023	13.7139	19.0041	13.4069	11.9816	12.8325	6.29166	5.66228	5.39699
BCL2L2	24.9377	21.688	58.4443	19.1699	18.405	53.403	27.9172	31.4342	49.1922	10.9051	12.5173	25.4161
BCL2L2-PABPN1	104.526	129.119	166.24	97.7568	137.097	178.548	106.465	124.193	144.362	90.97	119.238	189.099
BCL3	18.728	25.8862	29.8775	26.0128	39.0414	42.0348	18.6174	20.2316	22.2145	14.1059	17.9307	20.2515
BCL6	30.994	19.1556	41.8316	32.2326	18.1913	45.1339	33.421	19.1814	42.8686	31.6772	23.0381	51.1016
BCL6B	0	0	0.0225379	0.0217649	0	0	0.0234959	0.0194516	0.0241706	0	0	0.0273884
BCL7A	10.4799	8.55815	11.9575	9.75027	9.18827	11.0561	11.8637	10.9847	11.6538	9.54522	8.50471	10.3459
BCL7B	65.2108	79.4284	54.2997	75.4579	89.879	54.317	71.4419	87.3053	51.8312	96.2975	112.473	66.9299
BCL7C	26.6542	47.1623	24.5375	39.4337	81.7623	39.1491	39.1914	49.7069	24.4284	47.7059	65.6375	40.1704
BCL9	8.58708	6.05099	9.91176	7.09025	5.21632	9.12809	8.20841	5.82315	9.89671	9.74973	7.9395	12.4449
BCL9L	33.3908	23.4416	45.6778	33.8891	24.4149	48.4489	48.615	30.0212	48.3813	27.614	20.2201	41.0356
BCLAF1	63.3694	22.4351	85.9872	63.063	24.6035	102.392	73.5864	48.4773	112.429	138.216	80.6243	205.424
BCMO1	18.3208	18.1982	24.8125	17.0703	17.8935	18.5317	14.0598	13.137	14.0071	6.2601	6.86042	4.73372
BCO2	0.827583	0.637827	2.61997	0.920044	0.427993	2.65506	1.18634	0.708051	3.77474	0.670184	0.73408	1.47936
BCOR	21.1713	9.04491	25.5084	19.1064	9.26392	25.6135	24.9967	12.3798	33.9744	29.5664	15.0812	46.8409
BCORL1	5.48807	3.27768	7.5355	5.21021	3.34595	7.07956	6.04294	4.42552	8.52372	6.08387	3.75341	8.33094
BCR	13.1599	9.11263	13.35	11.8953	8.69541	13.3248	14.0968	9.97767	13.7513	9.5245	7.62636	11.9025
BCRP2	0	0.0820376	0.136154	0.0657424	0.0660584	0.0914719	0.141942	0.0587547	0.0365044	0	0	0.0413642
BCRP3	0.0894073	0.0895793	2.17431	0.0538396	0.0360656	0.898928	0.116243	0.192468	0.837066	0	0.0859146	0.813003
BCS1L	20.1849	17.8859	33.0717	19.5372	19.8701	35.8722	20.5613	22.7626	33.7338	22.4664	19.3252	33.9027
BCYRN1	0	0	0	0	0	0	0	0	0.44608	0	0	0
BDH1	7.20087	6.53997	8.76512	6.88392	7.35585	8.68102	5.92717	5.14855	6.37451	2.40718	2.19037	2.3292
BDH2	19.2417	18.5793	22.8815	19.0753	16.7381	23.3967	16.7348	16.8599	18.1491	13.495	14.8843	13.8203
BDKRB1	5.7778	7.75126	5.61801	1.41531	2.40968	1.80511	4.39262	4.58517	4.84619	0.213299	0.141155	0.29683
BDKRB2	19.2004	8.04469	22.9422	12.8326	5.69406	14.2941	22.2598	16.5985	25.6802	5.09118	3.66089	6.11883
BDNF	12.8329	15.3597	17.6798	13.3312	14.5224	16.1961	8.3584	9.37703	10.1307	12.3241	12.8463	13.4904
BDNF-AS	0.77304	1.02573	0.833805	0.427768	0.80908	0.420129	1.14089	1.19188	1.00598	0.0455071	0.100384	0.158321
BDP1	18.0266	6.25862	21.4773	18.33	7.49439	27.2066	19.5934	14.0662	23.5717	18.4856	16.3717	21.863
BEAN1	2.67841	3.48138	3.02436	2.04881	2.51127	2.00152	1.74117	2.31802	2.29947	0.709524	0.626054	0.356555
BECN1	176.007	177.388	183.508	157.632	168.162	167.004	194.555	209.764	183.523	151.603	172.274	133.441
BEGAIN	0.544661	0.75035	0.735873	0.737969	1.44641	0.988756	1.26876	0.708385	0.758829	0.543735	0.632422	0.687881
BEND3	1.99908	1.40876	2.61241	2.15419	1.30413	2.56451	2.91	1.93552	3.51807	3.30211	2.38055	3.91395
BEND3P3	0	0	0	0.0129597	0	0	0.0279808	0	0.0143921	0	0	0
BEND4	0	0	0	0.0173382	0.00580717	0.0241238	0	0.00774766	0.0481363	0.0313562	0.0138337	0.0109089
BEND5	0.0479689	0.0480612	0.179471	0.0577722	0	0.0535882	0.124734	0.0516316	0	0.104481	0	0.0726988
BEND6	1.77083	1.72692	1.44287	1.93368	2.00012	1.45073	1.16652	1.44859	1.67371	0.745698	0.748727	0.429403
BEND7	14.7006	13.7181	17.6147	12.6216	11.9431	13.8696	11.6445	13.0086	16.4124	9.08117	11.0003	8.92424
BEST1	0.301551	0.434314	0.39958	0.0907946	0.0608206	0.0842191	0.0980156	0.0608581	0.226867	0.061576	0.0362214	0
BEST2	0	0	0	0.120505	0	0	0	0.0358988	0	0	0	0.0505466
BEST3	0.732607	0.665735	0.573694	0.759212	0.646026	0.456797	0.443023	0.385103	0.182298	0.092773	0.130974	0.0774625
BEST4	0.12157	0.30451	0.606458	0.109811	0.0490395	0.271623	0.0790297	0.0981394	0.243897	0.0330991	0.0292052	0.0460611
BET1	50.675	58.4665	39.9696	46.0178	51.1248	35.7337	45.7273	59.0915	36.658	30.053	40.5961	23.8443
BET1L	59.3495	62.1195	54.1017	50.4295	50.472	47.3551	56.8779	54.858	56.9258	36.8001	36.1155	36.0244
BEX1	13.45	0	0.368659	0	0.178863	0	0	1.43179	0.197683	0	0	0
BEX2	6.12109	7.43543	6.21516	5.87154	8.65298	6.59609	6.69065	10.0868	6.88276	7.61008	8.3805	9.85143
BEX4	1.04349	1.19486	1.23941	0.897676	1.16257	1.22124	1.67972	2.29982	1.72795	1.40699	2.1487	2.18391
BFAR	101.929	85.6806	84.7981	82.2177	67.3198	73.34	88.5388	82.92	87.8052	42.8611	44.3767	34.6137
BFSP1	14.6216	22.8628	15.511	12.1318	16.8133	12.7747	10.4907	11.6168	10.6545	3.47018	5.08677	2.80402
BGLAP	0.935085	2.2251	2.04081	1.68928	2.5461	2.48099	1.67166	3.14526	0.781664	1.01836	0.786236	1.24002
BGN	0.573429	0.235036	0.84517	0.0941752	0.504682	0.407656	0.101665	0.308607	0	0.0283861	0	0
BHLHA15	0.270691	0.090404	0.11253	0.326012	0.363976	0.504002	0.469253	0.38848	0.120682	0	0	0
BHLHB9	8.36275	6.29158	9.96554	9.60586	5.73839	10.9382	10.6213	8.98527	12.0607	8.5727	8.26484	10.7797
BHLHE22	0.0187526	0	0	0	0	0	0	0	0	0	0	0
BHLHE40	135.279	89.511	269.184	157.843	100.703	289.985	108.62	81.923	143.163	94.0024	75.0549	139.025
BHLHE40-AS1	0.514769	0.70917	0.802485	0.542475	0.519126	0.503188	0.501958	0.207778	0.774558	0.0700764	0	0
BHLHE41	0.792071	0.253275	0.189157	0.18267	0.135961	0.150614	0.74497	0.634877	1.26224	0.16518	0.194331	0.33203
BHMT	0	0	0	0	0	0	0.0331293	0	0	0	0	0
BHMT2	0	0	0	0	0	0	0	0	0.0321393	0.0785088	0.023091	0.109254
BICC1	111.27	34.5831	88.9978	93.1529	27.1879	81.0219	105.368	77.0304	86.376	94.0653	74.5207	93.0463
BICD1	8.50198	4.53481	9.62915	7.63153	5.36989	11.1041	8.46924	6.1135	9.59079	4.52324	4.57102	4.9765
BICD2	13.5329	8.81377	17.7812	12.1611	9.03551	17.4252	15.5164	14.1173	19.1756	23.1721	19.6065	28.4095
BID	29.5284	36.9035	24.5506	36.3706	40.9602	30.2853	35.1843	34.5154	22.8058	24.0467	29.3874	19.4903
BIK	1.67111	2.07616	2.75102	0.885557	2.37283	1.4935	1.91197	2.30235	1.43045	1.74713	2.18392	1.31697
BIN1	34.9262	48.0453	38.4935	38.9261	59.6876	42.0855	35.8575	38.932	31.2049	34.9946	41.253	36.4975
BIN2	2.33375	4.24347	2.37152	2.81069	3.67262	3.02556	2.77201	3.87646	3.04428	1.72576	2.35332	1.79028
BIN3	23.729	23.049	28.8621	23.0953	26.2115	27.9343	23.2281	23.5362	27.3548	15.9635	16.4387	18.7129
BIRC2	39.297	28.553	45.1156	37.1465	27.6308	45.0184	38.7997	42.5709	51.1008	37.6239	42.3691	55.0063
BIRC3	16.2482	11.5332	18.0799	21.2893	12.8558	23.4025	23.3539	26.645	24.912	21.981	22.8313	22.404
BIRC5	153.335	166.489	102.986	182.966	188.005	109.146	152.088	167.811	91.0392	149.954	154.282	82.277
BIRC6	25.9931	5.54437	27.1144	26.3849	5.47909	32.3556	23.868	9.96056	28.1943	17.6466	8.02699	24.7232
BIRC7	1.10829	1.1587	7.03115	1.91513	2.48803	9.04367	2.3807	1.81531	4.25362	1.94168	1.99108	6.3535
BIRC8	0	0	0	0	0	0.0351954	0	0	0	0	0	0
BIVM	19.2994	22.4579	30.715	20.933	19.9356	29.8948	14.4114	19.3964	22.0624	11.8215	16.8122	18.3893
BIVM-ERCC5	33.4306	18.9503	61.805	34.4747	19.656	65.4641	26.6039	17.825	45.5081	20.3554	15.7826	36.6428
BLCAP	51.3634	62.2171	51.5773	49.6877	59.4262	52.057	54.8133	66.0292	60.3118	71.6699	86.23	91.0327
BLID	0.073901	0.148086	0	0.089004	0.0596212	0	0.0960825	0.159088	0	0	0	0
BLK	0	0	0	0	0.019843	0	0	0	0	0	0	0
BLM	16.0523	6.62497	20.7914	20.485	8.59206	29.1387	26.2664	16.5965	39.4019	16.6391	10.8287	27.4835
BLMH	74.8764	63.473	98.1097	72.3062	62.6972	92.9887	62.7132	60.0804	87.5858	60.8712	55.182	77.8213
BLNK	0.20909	0.0698307	0.260764	0.167881	0.140573	0.155722	0.543697	0.225055	0.233045	0	0	0
BLOC1S1	140.92	200.439	103.58	124.023	151.519	81.2303	141.063	163.973	91.3114	120.716	140.536	76.6391
BLOC1S1-RDH5	91.5365	124.704	85.799	74.5709	95.33	60.7221	78.5898	96.4909	62.865	74.6374	84.8318	51.6546
BLOC1S2	68.9167	88.6996	50.5788	72.9116	97.7003	52.5696	64.7552	91.0623	42.98	79.8057	99.7245	48.3051
BLOC1S3	14.1371	14.7044	17.9976	13.3082	11.9984	15.9574	17.7751	16.5615	22.9388	12.8612	12.6902	17.8235
BLOC1S4	16.2347	23.3668	19.8872	13.2501	16.3887	14.0397	16.0718	18.4944	19.0132	9.15435	9.0277	9.99162
BLOC1S5	18.6057	15.7559	12.001	17.5355	13.6275	10.2394	17.2957	19.116	13.2678	8.86176	9.18102	5.57718
BLOC1S5-TXNDC5	218.322	136.733	173.492	212.884	134.984	177.212	230.605	204.657	212.19	248.237	218.614	225.893
BLOC1S6	58.0776	56.2459	45.8614	54.7815	49.1244	45.1079	48.4203	53.291	39.174	60.9259	69.726	47.2064
BLVRA	135.375	146.391	162.273	127.782	150.069	143.118	155.989	159.133	188.023	128.183	136.442	131.053
BLVRB	370.309	503.22	388.134	407	642.958	359.816	554.896	552.539	366.187	386.348	440.656	299.557
BLZF1	31.3287	15.5154	38.7282	31.901	15.2893	46.3372	28.2514	23.1812	35.9052	20.1297	18.951	28.8048
BMF	1.5999	0.961787	2.14494	3.62893	3.14083	6.27051	1.52542	1.16239	1.80103	1.49554	1.44772	2.48533
BMI1	64.3899	57.3683	58.6464	64.5757	51.4833	62.202	57.7106	66.6677	52.4125	74.0681	80.2387	61.8952
BMP1	34.2238	23.9062	51.9245	26.0697	20.3678	41.0264	44.3591	25.4551	52.6439	36.681	22.3636	59.9034
BMP2	2.14365	2.20856	2.21944	1.24216	1.51733	1.31034	1.28836	1.74138	1.73107	1.51966	1.59351	1.86958
BMP2K	11.2339	5.55448	7.86251	11.5567	7.77687	10.2948	8.6912	7.58879	7.49302	15.3248	15.9677	12.5031
BMP3	0.0222193	0	0.055421	0	0.0179259	0.0124111	0.0866653	0.0478317	0.133731	0	0.0640538	0.0673485
BMP4	44.6503	59.638	52.3125	54.3305	66.095	64.9858	66.1626	66.8137	58.8148	63.3182	64.669	67.5762
BMP5	0.322917	0.11765	0.146444	0.106066	0.142102	0.0983849	0.190837	0.473964	0.706739	0.383644	0.366721	0.889807
BMP6	5.3342	4.78946	5.57785	2.32265	1.80415	1.97108	8.26898	7.06646	8.78081	4.82613	4.0218	4.72615
BMP7	0.474096	0.0633344	0.078835	0.13323	0.152995	0.123581	0.945141	0.833483	0.993417	0.327	0.410018	0.239504
BMP8A	0.317042	0.306307	0.35303	0.259102	0.374534	0.56922	0.382759	0.304687	0.302884	0.110981	0.0870446	0.205924
BMP8B	5.0145	2.24987	4.06389	5.14458	2.49271	4.18729	6.32204	4.54325	5.28415	1.98584	1.41151	1.71441
BMPER	0.0759722	0.0761184	0.0947477	0.0304995	0.0204307	0.0141453	0.428027	0.517896	0.508058	0.0413689	0.0486695	0.0383797
BMPR1A	19.22	12.0378	15.0939	20.0503	11.7255	16.0003	20.1332	18.5828	14.5144	17.6701	17.1149	12.9224
BMPR1B	35.2808	27.188	47.8226	37.5346	24.9358	49.9736	37.0781	30.6151	46.4135	23.8683	22.0696	28.1803
BMPR2	20.8947	12.1517	21.6222	20.4357	10.7173	21.096	18.4791	12.4977	21.0215	7.29967	6.2127	8.30263
BMS1	28.9068	14.4416	38.5878	27.5408	15.4793	45.9903	28.2286	18.4196	44.0934	32.6103	20.3312	53.0464
BMS1P1	0.120378	0.0301525	0.206426	0.0271837	0.0606985	0.35301	0.0978188	0.0485887	0.080502	0.0737429	0.0361486	0.102622
BMS1P2	0.0406959	0.0271828	0.160719	0.106194	0.0437764	0.227316	0.0617294	0.0511038	0.117932	0.0517067	0.0260707	0.215867
BMS1P4	2.56761	1.07461	8.71474	2.34861	1.3635	10.8926	1.77478	1.92407	4.86865	1.20345	0.874487	6.94526
BMS1P5	0.120378	0.0301525	0.206426	0.0271837	0.0606985	0.35301	0.0978188	0.0485887	0.080502	0.0737429	0.0361486	0.102622
BMS1P6	0.0406959	0.0271828	0.160719	0.106194	0.0437764	0.227316	0.0617294	0.0511038	0.117932	0.0517067	0.0260707	0.215867
BMX	0	0.023771	0.0591776	0.0857223	0.0382819	0.106019	0	0.025537	0.0317323	0	0	0
BNC1	0.649182	0	0.0344519	0	0	0	0	0.0594681	0	0	0	0
BNC2	1.62633	0.96286	1.94835	1.69753	0.735555	1.82785	1.16616	0.689593	1.29193	0.794337	0.606174	0.836526
BNIP1	21.0504	20.5843	18.6864	22.2525	24.9922	21.4111	15.7161	19.7884	15.7985	24.8771	25.2188	23.0563
BNIP2	84.9116	69.759	129.506	100.375	73.2821	142.811	86.6402	91.1772	102.33	95.6706	107.763	124.813
BNIP3	94.3082	117.082	80.3782	106.83	118.466	87.1239	91.5698	112.147	73.2043	113.877	146.69	82.1946
BNIP3L	113.027	79.6904	97.4916	89.8956	59.0584	73.0561	85.0002	85.6105	76.1943	76.5511	82.5341	65.7327
BNIPL	0.132054	0.0793846	0.263502	0.127233	0.0213074	0.295046	0.034338	0.0568547	0.247268	0	0.025379	0
BOC	1.62234	2.44564	2.30171	2.74261	3.13404	2.99292	2.01253	2.24284	1.89115	1.9289	1.77349	1.10529
BOD1	54.8423	61.6141	55.4561	45.7393	57.718	50.7797	40.1697	47.5784	41.7636	50.9376	66.4999	56.5586
BOD1L1	19.7175	9.18449	27.6426	19.0603	9.48209	34.4822	24.5987	13.3205	32.886	22.658	11.0095	30.7344
BOK	5.19826	6.02807	4.29194	5.97076	6.2907	4.48983	8.47944	7.38252	5.18225	6.02811	5.66583	5.28859
BOK-AS1	0	0	0	0.0928831	0.124439	0	0	0	0	0	0	0
BOLA1	18.2114	23.2363	19.0967	13.6075	24.6473	15.6945	20.4883	33.7633	23.6615	13.1951	16.8571	13.5184
BOLA2	2.48642	3.09035	1.57008	2.88084	2.66616	2.42608	4.25574	4.06522	2.06268	2.63929	3.05466	1.14479
BOLA2B	2.48642	3.09035	1.57008	2.88084	2.66616	2.42608	4.25574	4.06522	2.06268	2.63929	3.05466	1.14479
BOLA3	112.687	208.757	59.0826	146.657	210.305	70.9082	158.769	205.205	61.5172	139.753	196.128	67.2672
BOLA3-AS1	1.10986	1.50804	1.3083	1.99586	2.07291	2.39482	1.10694	1.27642	1.52508	1.49017	1.31486	1.61291
BOLL	0.0207501	0	0.0258782	0	0.0167405	0.0231808	0	0.0446689	0	0	0	0.0314476
BOP1	5.71794	3.09309	5.95929	5.98123	5.566	8.09717	4.92122	4.04524	5.06253	7.83509	6.6038	7.5673
BORA	13.2322	12.2679	16.8748	15.8534	12.9735	23.0716	13.2613	16.2948	20.2787	10.2575	12.3841	13.5433
BPESC1	0	0	0	0	0	0	0	0	0.0242463	0	0	0
BPGM	32.5625	39.1138	26.6455	39.5817	35.4017	28.9055	39.8968	45.9283	33.6353	49.2715	51.9084	37.8838
BPHL	22.8864	25.2301	27.6298	17.668	17.7126	19.1012	20.2841	23.5239	26.606	11.9913	13.2018	10.335
BPIFA1	0.827308	0.355243	0.368488	1.49457	0.715122	1.32032	5.76228	2.22619	6.63906	4.44056	3.80459	5.91086
BPIFA2	1.15052	1.75944	1.73694	2.04201	3.76169	1.62354	1.96823	2.67228	2.51069	2.17623	2.15297	1.92721
BPIFA4P	0	0	0.0660399	0	0	0	0	0	0	0.0576689	0.0508846	0
BPIFB1	52.8212	28.6789	69.8315	31.1861	18.3909	41.0837	135.912	71.8621	169.021	100.589	65.822	160.497
BPIFB2	0.0331785	0.0664846	0.0827562	0.119877	0.0267674	0.148261	0.431371	0.178559	0.177503	0.216799	0.223176	0.45255
BPIFB4	0.0293021	0.0587169	0	0.105871	0.0472801	0.0327346	0.0380971	0	0.117573	0	0.112629	0.0444085
BPIFC	0	0	0.0401242	0	0	0	0	0	0	0	0	0
BPNT1	58.7069	34.5709	62.4334	61.321	34.8749	71.5699	50.9526	39.5074	57.5395	30.4452	24.2021	31.6583
BPTF	27.3439	14.2889	38.7239	29.0729	14.2775	46.9707	30.6369	18.9512	38.662	20.2131	13.6881	28.6503
BRAF	7.17899	2.75146	5.55529	7.94298	3.00057	7.99581	7.45015	4.60836	5.69744	11.6333	11.3036	13.469
BRAP	22.2627	17.1532	26.3241	24.8497	17.0929	26.5146	24.0282	22.1233	26.4535	20.5577	22.2293	24.2919
BRAT1	11.417	9.82905	17.35	14.7943	13.8164	18.2814	20.1491	14.0866	15.6094	13.608	13.5715	22.9745
BRCA1	28.7017	13.7673	36.8849	22.2807	11.6232	33.0403	44.8091	34.4976	63.7216	8.5094	6.72674	10.7796
BRCA2	4.52621	1.26686	4.95404	3.64538	1.35412	5.83771	5.21555	3.26996	7.93945	3.18058	1.67202	4.24807
BRCC3	65.4626	62.9545	69.4475	48.2518	47.1165	52.7185	63.7275	68.7538	69.2188	25.3888	25.8469	27.0666
BRD1	7.7693	7.05014	12.7927	7.75872	9.63627	15.1041	9.1127	7.66317	10.5947	8.71712	7.97059	16.6354
BRD2	12.8437	10.6488	17.4939	12.3776	11.2533	19.7825	12.4642	11.6009	15.6698	21.6915	19.7903	28.4623
BRD3	10.6944	8.84606	14.1974	10.3067	9.28456	14.233	13.3605	10.5497	13.8651	8.47035	8.46243	12.1472
BRD4	11.6243	11.1242	13.8148	9.72786	9.96425	14.6856	13.9465	11.0031	13.5124	21.8748	21.5518	27.0344
BRD7	68.3592	70.8096	71.4052	74.5976	76.4677	83.3543	65.9504	74.6168	73.8141	65.6548	70.5339	66.3949
BRD7P3	0	0.0259347	0	0	0	0.0578343	0	0	0	0	0	0
BRD8	37.676	21.8263	66.3978	36.1593	22.4502	71.2261	36.9423	27.6323	72.2296	37.8372	27.566	81.3492
BRD9	26.4266	15.0177	24.9967	23.326	21.1972	32.9053	18.5814	18.9004	25.6711	19.1234	18.381	28.4283
BRE	96.902	95.7227	103.775	76.6849	76.4181	78.7791	92.8265	85.4884	99.4623	64.6252	63.339	60.1392
BREA2	0.190727	0.318489	3.1715	0.995388	0.410327	2.41478	0.661263	0.479009	1.78566	0.553897	0.488735	2.69784
BRE-AS1	2.2655	1.42347	4.83668	1.10989	0.774464	2.95985	0.898624	1.19858	2.97871	0.669084	0.774862	2.79332
BRF1	8.83347	7.7486	10.4266	10.0691	11.4197	12.9727	11.3926	9.30431	9.06263	10.7148	9.227	14.2477
BRF2	13.7279	10.4673	17.0809	14.3469	11.358	16.368	14.5769	11.3821	17.0829	13.112	10.8349	18.2468
BRI3	104.915	156.017	74.4628	88.0646	140.181	61.4086	117.481	158.576	80.697	102.261	146.124	60.3833
BRI3BP	29.8481	10.8884	21.9851	38.8432	20.8483	29.5402	39.7838	28.1921	21.5013	39.0511	38.4513	26.5648
BRICD5	0.865022	0.80478	3.2364	1.19063	1.3459	4.55567	1.28533	0.731556	2.89238	0.403738	0.474988	1.87282
BRIP1	13.7687	5.25234	19.9539	14.619	6.06702	21.3251	21.6642	13.8376	32.2713	11.8005	9.30281	15.8069
BRIX1	123.102	78.9668	116.579	111.436	96.0851	136.852	101.951	111.764	128.371	151.449	161.426	177.844
BRK1	448.79	611.225	300.76	494.383	577.914	316.249	422.638	517.283	293.568	482.326	597.983	307.036
BRMS1	80.1493	96.2487	80.22	86.9189	115.376	79.7822	93.5435	103.494	78.2643	99.8391	102.109	93.1176
BRMS1L	37.7187	32.3572	40.0612	37.4403	32.5585	41.8343	33.8152	40.9437	39.8969	51.8975	60.0533	58.0609
BROX	55.9341	17.6554	51.5619	53.171	15.5617	49.5319	58.9764	41.4011	51.0397	41.4768	34.0847	40.4899
BRPF1	10.1725	8.97711	13.9299	11.2616	10.3156	18.0472	12.1747	9.41198	15.732	15.6858	11.9761	20.7668
BRPF3	11.539	7.82053	12.7551	11.9228	8.66086	14.6986	13.8199	10.5303	14.924	18.6599	16.1293	21.8959
BRS3	0	0	0	0	0.0363719	0	0	0	0	0	0	0
BRSK1	1.92287	2.77591	4.77037	1.54389	3.10262	3.99596	2.25808	2.55929	3.45672	0.517897	1.03315	1.28475
BRSK2	2.27347	2.98398	2.39585	3.64167	4.16357	3.12395	2.54204	2.65507	1.90046	2.38928	1.70403	2.01564
BRWD1	7.52346	4.6454	10.5057	6.37898	3.37091	10.302	7.76116	5.99757	10.2896	4.93422	4.04892	6.71113
BRWD1-AS1	0	0	0.114972	0	0	0	0.11986	0	0.123301	0	0	0
BRWD1-IT2	0.0619676	0	0.0772821	0	0.0499936	0	0	0	0	0	0	0
BRWD3	10.0885	3.59712	12.5382	9.61342	3.98517	14.5635	8.96663	5.60626	11.0556	6.78409	5.59363	9.46348
BSCL2	64.3647	86.1567	55.9914	64.1117	75.1713	45.0329	100.389	103.959	63.5239	80.1638	91.0201	54.1806
BSDC1	31.1396	27.6671	46.0453	26.9277	22.1721	40.9279	37.9808	32.6688	44.8998	15.7878	15.0458	18.6517
BSG	345.796	398.114	402.879	400.646	479.178	452.587	517.549	481.43	408.51	520.999	503.973	636.197
BSN	0.127733	0.0919845	0.21406	0.201911	0.103051	0.361199	0.306195	0.184747	0.507183	0.221703	0.122743	0.338772
BSN-AS2	0.146837	0.171639	0.305209	0.117897	0.157951	0.382755	0.0636367	0.289756	0.229124	0.0533044	0	0.0370895
BSPRY	0.189914	0.163097	0.135342	0.0653504	0.0875527	0.151544	0.388013	0.438033	0.508015	0.17728	0.130354	0.287823
BST1	46.1845	42.6939	44.1247	38.6199	33.8224	34.8132	43.9298	46.3289	51.9268	42.9379	39.4997	40.7703
BST2	12.3471	1.56334	1.09989	1.30729	1.58723	1.13682	0.970239	3.57803	1.17957	1.10824	1.36901	1.02816
BSX	0	0	0	0	0	0	0	0.195347	0	0.197651	0	0
BTAF1	20.6278	7.57233	43.9448	21.3442	7.61628	56.2405	21.1589	12.061	33.0249	16.7475	10.5503	33.5531
BTBD1	120.648	115.467	118.251	133.062	118.002	130.909	134.581	159.267	132.153	139.658	162.673	131.787
BTBD10	60.6535	48.3718	64.4885	64.6945	49.7944	75.0824	57.8143	58.2284	71.4712	56.0374	53.5227	70.0493
BTBD11	38.4199	33.203	44.8505	45.0127	32.8393	46.5204	34.5949	24.5801	41.7719	21.4195	17.1288	26.345
BTBD16	3.48159	4.10996	3.65417	2.57399	3.69877	3.42732	1.29971	1.44703	1.38314	0.600655	0.794989	0.574667
BTBD19	1.7425	1.50225	10.4614	0.78088	0.490395	6.47367	1.00104	0.785116	1.84278	0.22066	0.155761	0.245659
BTBD2	19.4904	31.035	20.3319	24.2355	41.421	21.2843	32.3637	30.0667	13.6036	10.4938	13.6317	9.10863
BTBD3	36.1148	21.6081	33.4174	33.9034	18.0594	28.3632	30.4167	31.1805	31.5978	49.8285	51.1899	48.9792
BTBD6	35.8428	41.1475	41.5422	31.3913	31.4516	32.4487	46.5177	52.1066	49.3542	33.9721	35.49	35.6149
BTBD7	19.3288	10.3562	18.7275	18.971	9.49333	19.7258	16.5507	11.9531	17.4552	17.1764	14.9245	19.9614
BTBD8	1.80498	0.396978	1.4275	1.59063	0.461724	1.8197	1.54542	0.710782	1.17763	0.575334	0.592258	1.0008
BTBD9	4.00603	1.76877	3.86984	4.35044	1.93917	4.62702	4.81119	2.57253	4.7768	5.36105	3.15792	6.06102
BTC	5.20022	2.46038	5.94494	7.13283	3.57384	8.55272	4.9456	5.85642	5.21641	2.77922	3.1463	3.64868
BTD	31.0956	14.7432	31.4321	38.1935	16.9237	40.9415	38.3032	20.8523	40.5583	34.6038	22.2327	45.3032
BTF3	1175.52	1424.75	812.524	1288.54	1501.93	899.563	890.83	1088.12	697.641	1160.94	1285.3	753.569
BTF3L4	21.2388	23.4654	17.2478	21.0187	21.3853	18.6994	20.3892	23.8056	18.0018	20.2912	23.4678	15.6575
BTF3P11	0	0	0	0	0	0	0	0	0	0.108399	0	0
BTG1	122.097	140.306	88.7147	97.7706	98.7237	65.0066	119.032	146.173	83.2716	137.684	160.975	86.0026
BTG2	15.5791	8.54613	20.6308	17.2064	9.53556	25.6467	18.2694	18.8426	24.3567	10.7992	11.1319	17.984
BTG3	46.718	45.6867	50.6381	46.6874	44.2035	49.9584	63.2864	84.7836	84.2392	96.4905	104.648	115.259
BTG4	0.817507	0.882086	1.01954	0.908842	0.761008	0.632266	0.163521	0.473808	0.672863	0.205456	0.120857	0.476525
BTK	0	0	0	0.0587678	0.0393669	0.0272559	0.0317209	0	0	0.0265705	0	0
BTLA	0.0198142	0.059557	0.0988441	0	0.031971	0.0221353	0	0.127963	0.0530024	0	0	0
BTN1A1	0.022344	0.022387	0	0.0269104	0	0.0249615	0.0290506	0.0481001	0	0.0243338	0	0
BTN2A1	18.8665	10.247	37.0893	17.9717	10.8419	38.2537	15.9293	13.657	30.5324	13.3049	10.5825	24.546
BTN2A2	6.3407	4.82228	8.72718	5.26248	4.70466	7.89092	4.86944	4.40256	7.44798	1.32383	1.59428	1.89204
BTN2A3P	1.12884	0.719737	3.74353	0.988758	0.869321	5.04432	0.733834	0.938892	2.50491	0.866148	0.616332	2.6051
BTN3A1	6.21675	4.29461	9.11799	4.61317	3.67884	7.76007	4.48601	4.04104	6.97305	2.20161	1.66509	2.97165
BTN3A2	8.44925	6.78794	8.71992	6.2363	5.25316	7.20484	6.4904	6.59135	7.71353	3.56249	3.41154	2.749
BTN3A3	6.19627	3.55057	9.07727	3.24571	2.44812	5.71312	4.24876	3.28901	6.15879	1.10927	0.958382	1.4472
BTNL8	0	0	0	0	0.0212897	0	0	0	0	0	0	0
BTNL9	1.16485	1.34945	8.55747	1.35907	1.58585	8.60081	1.77478	2.03741	7.66812	2.04163	2.20371	11.1715
BTRC	16.6491	7.42419	18.766	17.1764	7.3038	20.3197	18.5828	12.4586	22.1988	14.789	10.785	18.4192
BUB1	61.9382	28.0306	69.4642	60.181	31.9778	75.9203	59.2675	50.0643	80.1408	58.064	47.2478	74.1586
BUB1B	49.8624	21.8323	57.6843	56.9567	26.8916	80.1416	54.9572	43.6284	83.6986	47.0724	36.3817	73.7883
BUB3	211.274	183.232	240.839	236.521	188.746	278.507	223.029	234.576	259.95	258.728	269.595	389.774
BUD13	17.5861	12.2095	19.3753	16.8328	14.584	21.0334	15.4683	14.6707	22.6714	22.7688	21.0337	26.8275
BUD31	195.933	225.928	139.088	201.329	242.825	139.26	181.766	226.606	130.539	186.975	223.552	124.683
BVES	2.88407	2.17273	3.06142	2.22727	1.74953	3.08665	2.60477	2.54741	2.62067	1.67835	1.61841	2.65258
BVES-AS1	0.371444	0.372159	0.277945	0.134207	0.059934	0.124487	0.28976	0.239884	0.19872	0.0809045	0.142773	0.0562939
BYSL	29.7066	22.9963	30.0617	30.4958	24.7153	29.0025	30.2991	29.563	33.5668	44.1355	38.0204	44.9245
BZRAP1	0.256532	0.257026	2.13631	0.0298992	0.0133524	0.212626	0.139868	0.106885	0.298836	0.00901216	0.00795195	0.0125414
BZRAP1-AS1	0.148689	0.319233	0.609289	0.179076	0.239916	0.569511	0.165702	0.114316	0.397739	0.115665	0.102058	0.386305
BZW1	89.781	47.1079	77.7137	93.3454	50.2028	84.7813	90.8143	73.5939	90.6817	88.9271	71.9587	83.2031
BZW2	178.49	140.6	164.745	199.32	168.147	190.47	138.496	145.444	160.759	178.236	173.184	181.336
C10orf10	2.10281	1.98292	3.43237	0.670381	0.972983	1.72731	2.2113	1.86395	3.59831	1.54916	1.30749	4.17108
C10orf105	0	0	0	0	0.0104162	0	0	0	0	0	0	0
C10orf107	7.17419	8.05462	5.58406	2.14477	1.76511	1.30735	6.1522	7.44815	5.92054	0.942001	1.17343	0.694007
C10orf11	16.1399	19.9633	13.716	15.8259	20.5113	14.6	14.2991	16.7573	14.2321	11.5885	15.5094	9.74099
C10orf111	0.371661	0.297901	1.94675	0.358093	0.719628	2.28359	0.62818	0.480047	1.39185	1.09285	1.17857	3.09797
C10orf113	0	0.10395	0	0	0	0.115904	0	0	0.138764	0.338969	0.398789	0.314476
C10orf114	16.2379	17.3602	16.8159	8.64032	11.2141	10.6622	17.0726	19.0291	16.749	6.41786	7.78641	7.57208
C10orf118	14.3806	4.45363	16.5549	12.7482	4.46223	17.573	13.7225	9.28497	14.5916	11.6602	10.464	17.6877
C10orf12	5.92877	2.45752	4.00289	7.68058	3.50538	7.18697	4.24594	2.70043	4.25538	15.7068	9.96666	15.2729
C10orf129	0	0.0372593	0.0463783	0	0	0.0415441	0.0483498	0	0.0497381	0	0	0
C10orf131	0.325014	0.759824	0.0675561	0.652393	1.04885	0.363087	0.492995	0.524746	0.21735	0.294964	0.468475	0.574667
C10orf137	11.9485	6.59932	25.1016	13.6692	7.68541	28.688	11.3946	10.3268	23.4072	19.7263	14.4241	26.7089
C10orf2	33.6503	25.7043	35.6802	27.3392	21.7493	31.9224	31.2762	27.4641	38.0093	25.6302	20.6441	30.1618
C10orf25	0.0594982	0.0198709	0.0494682	0	0	0	0.0257855	0.0213471	0	0	0.0190579	0.0300573
C10orf32	58.9152	63.2224	51.4197	58.1948	62.6852	52.0806	46.4966	66.0606	41.1486	62.7942	82.9596	50.1553
C10orf32-AS3MT	14.5086	12.2462	14.0507	12.4732	12.3826	11.4396	12.4644	15.8173	12.6351	13.5144	15.6454	9.26201
C10orf35	30.4897	39.2086	35.4406	30.5887	36.1091	31.2835	33.6373	49.131	35.1574	45.0039	51.429	46.0289
C10orf54	35.1546	37.1345	40.1474	35.2665	34.4238	32.28	45.394	43.2834	38.3968	19.9566	19.9815	20.308
C10orf55	0.937923	0.838135	1.5807	0.671656	1.02255	1.16107	0.823947	0.682121	1.45788	0.276067	0.219231	0.230507
C10orf62	0.153871	0.102778	0.127932	0.0617725	0.124139	0.802183	0.0666853	0	0.2058	0.111716	0	0.310931
C10orf67	0.0216455	0.0216871	0	0	0.0174629	0.0483623	0.0281424	0.0465965	0.0289505	0	0	0.131219
C10orf68	0.210859	0.117369	0.759689	0.0564336	0.0567048	0.654332	0.243687	0.252176	0.783388	0.102061	0.180108	0.355072
C10orf76	22.4924	12.2795	24.6997	20.9155	11.9429	22.5243	19.7111	13.9942	22.791	18.6084	16.4342	22.5528
C10orf82	0.0640872	0	0.159851	0.0771845	0	0.214784	0	0	0.342862	0	0	0
C10orf88	14.5482	11.1854	24.7577	14.1165	11.2876	24.9435	14.9978	13.9266	23.8464	7.0342	6.34549	9.31977
C10orf90	1.09618	0.0207225	0.0515883	0.0996382	0.133489	0.0231056	0.0537813	0.0667858	0.0829883	0	0.0198747	0
C10orf91	2.07163	4.3242	3.66011	2.49501	5.71038	4.14648	2.24453	2.22981	1.96263	0.470025	0.746514	0.261637
C10orf95	0	0.130344	0.162245	0.052227	0.174927	0	0.169142	0.140027	0.173999	0.0944529	0.0833412	0.197163
C11orf1	42.4469	47.2683	28.2062	32.1559	35.1337	24.1802	43.1388	45.4787	34.6699	31.8295	32.6932	16.8928
C11orf16	0	0	0.0412706	0	0	0.0369689	0	0.0356191	0.0442604	0	0	0
C11orf21	0	0	0	0	0	0	0.036615	0	0	0	0	0
C11orf24	32.6696	38.866	37.9466	38.5432	47.8971	37.2415	40.7023	44.7543	39.1553	15.8422	18.0847	16.8102
C11orf30	11.6517	5.90653	14.3438	12.8217	7.54442	16.9551	12.2935	8.79635	15.7694	12.6263	13.2181	13.0687
C11orf31	43.2233	75.2684	39.9686	35.4555	70.1795	38.4974	68.2939	91.8816	47.6706	57.5807	79.2851	54.3154
C11orf34	0	0	0.206219	0	0	0.230906	0	0.044495	0.110579	0.0450199	0	0.125301
C11orf35	1.85218	2.19038	4.96064	2.30384	2.52313	4.61318	2.36863	1.76483	2.31481	1.19043	1.60476	2.76103
C11orf40	0	0	0	0	0	0.108815	0	0	0	0	0	0
C11orf44	0	0	0.0447962	0	0.0289785	0	0	0.0386618	0	0	0.017258	0
C11orf45	4.77729	4.06026	7.02625	5.07905	4.02695	8.35504	5.11889	4.45054	6.34548	3.04987	3.1818	5.09309
C11orf48	83.3926	108.455	94.7935	84.5098	109.484	85.506	102.901	130.537	94.3669	74.3686	90.3372	49.7348
C11orf49	41.132	50.341	41.7861	43.2571	50.2398	38.6835	49.1398	52.3304	41.1381	23.3593	25.3532	16.6572
C11orf52	0.670555	0.727832	0.348447	0.269198	0.360656	0.249702	0.217956	0.300731	0.37369	0.182567	0.268483	0
C11orf54	59.6513	25.8773	80.144	40.4473	16.1492	53.3292	50.6642	35.2875	64.8457	8.35991	7.78623	11.5934
C11orf57	22.5624	15.7303	24.9742	21.2055	14.9468	23.3603	21.0102	21.6642	21.7501	11.2566	11.3723	10.3744
C11orf58	143.859	141.233	134.519	146.31	128.626	128.151	140.321	163.458	122.75	103.035	116.307	80.51
C11orf63	4.10587	4.0608	4.74698	3.54425	3.76743	3.56318	5.24661	5.32981	4.66663	1.9383	2.032	1.70922
C11orf65	0.678344	1.05037	1.07671	0.222811	0.497516	0.344458	1.0423	0.796516	0.742316	0.268638	0.237034	0
C11orf68	29.0301	32.1994	30.3914	23.8339	28.5336	26.7212	36.2019	38.2002	33.2493	45.4638	45.2623	50.6887
C11orf70	10.4671	11.8404	9.93075	4.60871	4.49466	3.6777	9.43833	10.6	9.44591	2.57401	2.64973	1.23665
C11orf71	8.69321	9.62376	15.2849	4.35956	4.20805	9.01106	8.63436	9.93988	18.527	2.85573	2.84844	5.31316
C11orf73	48.2854	68.4688	46.4762	43.0027	54.4458	43.2697	51.8336	63.6291	36.813	30.0267	37.9918	23.0072
C11orf74	43.8927	68.8846	29.8407	39.3899	56.4074	36.7108	43.3306	60.4558	33.0415	22.9278	31.2789	15.188
C11orf75	9.60441	15.0562	8.71869	10.0721	15.8134	10.3646	11.8076	18.0735	9.87462	11.6693	15.6959	8.71372
C11orf80	12.2695	12.787	14.5161	9.63141	9.39046	11.4121	15.7741	15.0045	15.4945	10.1111	9.68478	9.08992
C11orf82	15.9838	10.1927	13.8022	23.2124	13.5011	19.3142	23.501	26.8648	25.8019	33.354	33.3302	28.3156
C11orf83	12.2505	24.6791	10.1446	12.3935	31.7585	9.45219	20.8544	27.8135	8.1269	14.1242	20.7186	10.298
C11orf84	17.6717	25.3869	21.3909	20.579	30.8728	25.0765	23.7362	29.7904	19.7688	19.2455	26.4085	22.6467
C11orf85	0.0762907	0.229312	0.285435	0.0918819	0.307745	0.255683	0.396758	0.164232	0.306113	0	0.0733103	0.115622
C11orf86	3.76303	5.81699	2.74876	6.15066	5.98506	3.78346	3.0054	3.64532	1.2942	4.68359	4.80415	2.85151
C11orf87	0.0107298	0	0.0133815	0	0.00865647	0	0.0139503	0	0	0	0	0.0162614
C11orf88	0	0	0	0	0	0	0	0.0862475	0	0	0	0
C11orf91	2.39855	1.62567	1.58364	1.78422	2.44731	1.73381	1.46752	2.42983	2.73626	3.22677	2.98275	2.1383
C11orf92	0.938338	0.649975	5.64891	0.711546	0.542066	5.04717	0.662706	0.386537	2.572	0.302785	0.200374	1.36942
C11orf93	5.96655	7.51728	28.4277	3.57144	4.95775	15.1271	4.5058	4.11477	20.5477	0.894918	1.13296	2.86979
C11orf94	0.173105	0.173438	0.431772	0.625446	0.279312	1.74045	0.225063	0	0	0	0.166343	0.262348
C11orf95	4.74746	3.24729	9.03766	3.91716	3.35135	8.5291	3.60552	3.08317	7.64706	4.88438	4.5949	11.5881
C11orf96	0.0479689	0	0	0	0.0386999	0	0	0	0	0.0522407	0	0.0726988
C12orf10	62.9162	79.7947	62.5106	72.8064	93.0581	67.2993	92.2302	90.1244	69.9142	85.4205	93.9624	79.4601
C12orf23	84.2562	76.5562	67.8675	86.1949	68.1127	64.4478	68.122	72.4337	53.5891	83.605	86.561	64.7639
C12orf29	31.807	21.4083	33.5586	40.0425	26.1795	40.1635	30.3166	30.3946	30.3571	38.188	39.6593	38.2951
C12orf36	14.722	11.9398	16.053	9.65607	6.46832	10.1125	17.7183	14.4114	19.1051	1.53831	1.62498	1.74877
C12orf39	7.10236	7.44446	4.36067	7.10627	4.58398	3.78408	3.83572	5.52768	3.069	4.9979	5.35492	2.48398
C12orf4	15.4294	9.71	19.4506	18.4421	10.5102	24.0012	17.263	14.1478	20.2797	9.93676	9.76156	13.2972
C12orf42	0	0.0436561	0	0	0.0351528	0	0	0	0	0.0474526	0	0
C12orf43	19.8739	17.9509	17.8753	16.3033	16.1675	17.3465	19.1529	18.0345	17.2178	7.47956	6.05765	6.53684
C12orf44	50.5366	65.0689	53.2957	56.2197	74.4972	55.4662	59.0771	69.9982	54.0735	93.4181	99.9362	87.7429
C12orf45	36.7673	55.0005	26.0562	49.2152	61.6391	37.1843	34.2211	53.5747	28.0808	77.7409	95.0689	64.104
C12orf49	35.8112	20.7231	21.0138	39.4251	21.5575	26.594	33.2785	25.6724	22.5361	48.8754	43.9418	32.8772
C12orf5	14.429	10.4681	14.8943	14.2343	10.0163	14.7262	14.1378	13.7384	15.3725	12.0195	11.774	10.7049
C12orf50	0	0	0	0	0	0.0417391	0	0.0402151	0.0499715	0	0	0
C12orf52	28.0651	36.1017	19.8279	25.934	36.3952	19.846	32.2427	34.6117	21.8883	21.1449	25.5547	15.0119
C12orf54	0	0.0717944	0.0893656	0	0	0	0	0	0.0958395	0	0	0
C12orf56	0.0307891	0.0308484	0	0.0370814	0	0.0687918	0.080061	0.03314	0.12354	0	0	0
C12orf57	210.113	362.734	162.55	276.932	499.453	192.133	423.42	436.908	147.023	293.984	380.024	211.046
C12orf60	4.52595	3.28762	4.09224	3.06613	2.78419	2.97048	4.33976	4.62795	3.85903	1.10902	1.57656	1.02889
C12orf61	1.77793	2.31196	2.26449	1.04786	1.40386	0.802932	1.32792	1.34365	1.11308	0.288379	0.327154	0.343981
C12orf65	18.9733	21.6118	22.062	19.1712	22.5786	21.469	21.3712	25.0918	23.2107	10.947	12.9768	11.1593
C12orf66	13.4511	6.89804	12.2225	11.3017	6.42418	11.5506	12.9013	11.4717	9.962	5.49669	4.02601	4.19595
C12orf68	7.69107	10.4016	9.32067	6.41527	7.32313	5.64706	8.12685	7.43002	7.88767	3.0485	3.0816	3.87165
C12orf69	0	0	0.0377595	0	0.0244265	0	0	0.0325888	0.0404949	0	0	0
C12orf70	0.0500807	0.200708	0.0624575	0.120631	0	0.111895	0.0651125	0.161714	0.334911	0	0.0962486	0
C12orf73	15.6529	22.205	20.8352	17.6736	22.5548	25.7674	16.1439	23.7331	18.6708	15.3667	18.7294	17.3357
C12orf74	0.376462	0.404128	0.435964	0.680097	0.62913	0.690923	0.629302	0.376263	0.647372	0.527126	0.568472	0.366778
C12orf75	564.37	843.652	331.975	543.79	670.259	298.675	328.382	469.828	215.935	362.775	494.822	214.503
C12orf76	6.08875	8.26514	26.2098	4.13964	5.3876	17.517	4.85192	6.58889	21.0595	7.95003	10.2233	30.4119
C13orf45	0	0.0546449	0.136038	0	0.0440012	0.060929	0.0709102	0.234818	0.656517	0	0	0
C14orf1	100.435	140.664	79.6007	83.1481	114.234	59.3351	67.0652	75.0672	44.3711	54.6896	64.9506	28.399
C14orf101	10.1315	6.58764	17.1639	8.92654	5.90729	15.7588	10.1999	8.31551	16.4886	4.70316	3.66165	6.34115
C14orf105	22.8995	20.3265	51.2667	17.867	15.3444	38.1606	14.3754	14.494	17.7051	4.66739	5.26363	5.30377
C14orf119	69.7593	63.5435	63.0712	65.9101	55.8435	56.1588	63.3618	72.5015	58.1221	59.5288	69.2998	49.3375
C14orf132	5.8301	2.60082	4.86126	5.96936	2.50088	6.17521	7.12128	3.94239	6.03364	7.50205	5.19872	8.0464
C14orf142	42.956	56.6069	32.0216	55.9101	65.6403	39.8791	53.3843	71.1322	37.6741	45.1296	56.4253	33.2486
C14orf159	13.6092	8.77597	21.9605	10.2223	7.72362	17.4476	13.1529	8.35657	19.9449	5.51852	3.30417	7.26823
C14orf166	367.548	438.882	363.516	394.411	454.032	365.17	341.143	403.768	329.699	418.696	476.725	373.867
C14orf169	20.4666	19.132	22.3623	14.7397	16.491	18.7596	20.2853	19.133	25.3666	8.65082	8.0558	10.274
C14orf178	0.394444	0.0988007	0.737888	0.356291	0.318226	0.881302	0.128209	0.424562	0.263781	0.107393	0.473794	0.298898
C14orf182	1.87361	2.75641	1.30142	0.91403	0.956691	0.635876	1.91178	2.27194	1.26882	1.60137	1.3674	0.503208
C14orf183	0	0	0.0814831	0	0	0	0.0849468	0	0	0	0	0.0990195
C14orf2	352.474	494.455	214.789	356.034	478.556	193.251	318.253	400.531	201.208	353.808	433.151	190.258
C14orf23	0	0	0	0.0205687	0.0137784	0	0	0	0	0	0	0
C14orf28	5.72141	5.16137	8.91238	5.35941	5.21716	8.22831	5.95665	6.13467	7.32978	2.72155	3.26503	3.38868
C14orf37	0.351378	0.124254	0.231997	0.248934	0.233455	0.369449	0.644956	0.311465	0.635831	0.315139	0.337651	0.595177
C14orf39	0	0	0.0287535	0.0277674	0.0372012	0.128782	0	0	0.0308365	0	0	0
C14orf79	13.8191	16.7837	23.3714	9.98596	12.726	18.4126	14.0668	13.931	18.8435	8.29571	7.96755	13.5877
C14orf80	4.69683	8.75727	6.94376	6.66817	14.9814	10.5983	16.8639	20.8914	8.48685	5.14897	6.60563	6.64683
C14orf93	9.13768	9.70458	10.5494	8.55255	8.78322	10.4706	8.62175	8.14933	9.04391	3.63938	4.36527	5.10417
C15orf26	0.0808923	0.162096	0.100884	0.389696	0.946292	1.44589	0	0.0870689	0.0540961	0	0	0.0612978
C15orf27	0.0531077	0.0798148	0.0331163	0	0.0642686	0	0.103572	0.0571628	0.0355154	0.0289186	0.051033	0
C15orf37	3.4847	4.62457	3.81219	3.12923	4.41431	3.82461	3.13965	4.07979	3.88394	1.79764	1.93864	1.62142
C15orf38	34.6899	15.9956	34.8138	30.9379	12.5257	33.4977	41.065	29.5401	34.1896	14.4148	13.4725	12.5018
C15orf38-AP3S2	55.0678	41.0232	45.2217	47.6688	33.9857	38.8928	60.8994	48.5425	48.1845	27.5573	26.8301	21.4508
C15orf39	22.088	18.728	25.4112	27.8499	24.53	29.8035	30.7944	22.7523	27.714	51.589	41.7036	62.6762
C15orf40	24.632	32.1289	25.9037	21.9823	26.2192	21.8104	23.2316	31.8309	22.7118	12.9557	17.7927	10.0688
C15orf41	16.7798	15.2739	18.3648	17.4485	13.5723	19.1561	16.6715	15.6638	20.2158	9.74933	9.82834	11.4044
C15orf43	0	0	0	0	0	0	0	0	0.0668246	0	0	0
C15orf48	4.61226	5.08995	2.41756	1.85162	3.72104	1.04545	14.6005	17.5554	7.42047	14.9962	19.3342	5.5718
C15orf52	15.7134	12.7842	40.3568	7.44602	6.05877	21.5486	12.0185	8.55958	22.5039	1.90142	1.24106	3.75157
C15orf54	0	0	0	0	0.0166862	0	0	0	0.0276628	0	0	0
C15orf55	0	0	0	0.0202271	0	0	0	0	0	0	0	0
C15orf57	16.0914	12.6175	12.2154	13.1269	11.8829	12.6287	11.9687	15.2194	12.3123	8.0203	8.84597	5.8038
C15orf59	0.758365	1.2822	1.24134	1.02752	1.72076	1.1649	2.15685	1.58152	1.20448	0.41295	0.546555	0.502834
C15orf60	0.0688678	0.138001	0	0.0829421	0.0555605	0.0769352	0.0895385	0	0	0	0.0661774	0.104372
C15orf61	7.85847	12.1548	9.12679	8.81379	17.0387	9.10826	9.32319	12.9521	8.27708	13.8537	19.7282	11.091
C15orf62	0.102334	0.0768979	0.031906	0.184871	0.0619198	0	0	0.0275369	0	0.0557234	0	0
C16orf11	0.0287337	0.057578	0	0.034606	0.0927261	0.0641995	0	0.0309277	0.0384309	0.0312926	0	0
C16orf13	47.1703	82.8209	46.7218	54.6183	99.9113	43.2921	58.272	74.0358	42.905	57.813	75.5703	49.3064
C16orf3	0.128174	0	0	0	0	0	0	0	0	0	0	0
C16orf45	35.3602	48.3459	33.3117	46.6815	57.2526	41.9637	52.8696	58.1149	40.2724	28.9707	30.6593	22.9612
C16orf46	2.46111	2.95328	2.89089	2.58495	2.8398	2.71745	2.64171	3.01866	2.83239	2.96078	2.39247	2.60227
C16orf52	13.2654	13.176	22.7857	13.5584	12.079	25.6656	13.0332	14.6951	19.1425	15.0559	17.5842	23.8426
C16orf54	0	0.024586	0	0	0	0	0	0	0	0	0	0
C16orf55	4.96971	6.99362	8.84611	5.7133	7.08938	10.4224	7.66555	8.51006	9.69845	5.97811	7.5975	17.0835
C16orf58	66.2628	47.8574	93.9718	53.2217	37.9403	70.8559	83.243	66.2084	95.0109	43.5293	35.0397	48.7614
C16orf59	6.57374	8.19378	9.27195	9.0011	12.7852	11.2343	16.1271	18.5316	14.3398	12.3581	12.5963	15.3
C16orf62	56.6519	35.5841	61.6961	46.8525	31.4907	54.7354	56.8957	46.257	67.2596	38.3223	31.5188	39.3217
C16orf70	26.2121	23.8137	32.2706	25.4388	22.9018	30.961	27.5203	26.4517	33.5587	22.7589	22.0423	30.856
C16orf71	0.72978	1.17933	1.17437	0.822218	0.645742	0.341887	0.88761	0.582792	0.566749	0.0256377	0	0.107033
C16orf72	39.8962	25.6328	37.1174	38.3703	22.6162	36.9865	39.6111	37.4282	39.014	35.8647	33.3378	31.227
C16orf74	8.66414	14.4443	6.4655	8.55311	17.0739	5.87092	14.127	15.3645	9.68845	4.02178	4.91351	2.36786
C16orf78	0	0	0	0	0	0	0.0852968	0	0	0	0	0
C16orf80	46.7285	47.8566	50.7691	59.9033	60.6689	59.1481	57.2256	58.3163	54.447	69.0532	68.9429	72.3146
C16orf86	0.250996	0.301774	0.375631	0.0604582	0.202496	0.168239	0.0652665	0.0540321	0.134281	0.0546695	0.0482381	0.152158
C16orf87	24.4125	28.7514	24.6438	24.7972	27.6477	22.7955	20.601	30.8377	20.7613	31.8536	41.8274	25.8288
C16orf88	46.2906	34.7929	62.0901	38.5181	34.5786	56.2752	44.3422	40.6478	62.7868	55.7495	44.3881	71.4426
C16orf89	0.100214	0.0334689	0.0416602	0.160926	0.215599	0.111953	0.0434311	0.0359553	0.0893564	0.254656	0.128399	0.151878
C16orf91	24.8167	42.2891	25.5072	31.0651	44.8773	26.6323	28.624	42.6264	28.4004	27.5233	39.3698	27.1468
C16orf93	3.05716	3.06304	11.2608	2.22629	2.40907	10.1267	2.63444	2.75491	11.4584	2.05185	2.15206	5.76463
C16orf95	5.65149	6.6519	5.6796	5.02225	9.6501	5.21019	6.77709	8.15005	4.18301	4.36212	6.27432	3.07677
C16orf96	0.0371878	0	0.0463783	0	0.030002	0.0623162	0	0.0200136	0.024869	0	0	0
C17orf100	5.55713	8.35173	5.45267	4.18302	6.26347	3.83443	5.10008	7.25691	7.54188	2.0915	2.86634	2.2913
C17orf103	6.82957	5.66891	6.45862	4.48945	3.39401	4.69972	9.03525	7.42269	8.79612	10.468	8.92946	12.3278
C17orf104	12.6725	10.8967	12.2055	16.1967	12.3322	15.4799	18.7414	19.2954	17.2223	8.06418	8.17496	7.11703
C17orf105	0.308115	0.154354	0.192131	0.0927708	0	0.172104	0	0.0829102	0.103025	0.167777	0	0
C17orf107	0.28937	0.248508	0.876432	0.199147	0.400208	0.438721	0.429971	0.289217	0.276448	0.0450199	0.139033	0.156626
C17orf49	85.4308	128.569	69.5042	95.923	140.578	67.3034	113.182	132.881	76.6152	114.09	148.527	81.6829
C17orf50	0.247149	0.371437	0.308229	0.148829	0.498481	0.552203	0.481997	0.798061	0.165279	0.201869	0.653109	0.374565
C17orf51	6.72292	4.14638	6.54686	7.3599	4.20917	8.26602	7.27529	4.6884	8.53952	5.16459	4.27849	5.40559
C17orf53	5.16635	5.2934	7.63848	7.06682	6.18607	10.4201	8.41909	7.02023	11.5374	9.44527	8.15439	14.2425
C17orf58	24.2755	34.402	26.2619	32.1798	37.2307	28.6663	31.8265	40.2457	30.8882	40.3656	53.8559	44.3214
C17orf59	9.58536	11.8714	8.42609	8.05695	10.0692	6.87855	10.8181	10.2814	9.79326	5.36447	5.72483	5.69983
C17orf61-PLSCR3	22.0737	27.9722	20.666	14.2285	21.0189	15.9765	27.9715	32.1584	26.9451	18.9268	23.691	17.6691
C17orf62	38.3612	38.7346	41.9236	33.8823	35.9995	37.1974	48.2941	47.2134	43.7874	25.7743	27.0722	27.5581
C17orf64	0	0.132969	0	0.0799181	0.0535348	0	0	0.142847	0	0	0	0.100567
C17orf67	2.75454	2.69639	6.08086	2.47857	2.63098	6.96796	2.26405	2.65815	4.70047	1.65508	1.94717	2.78308
C17orf70	8.78829	11.1433	13.8499	10.1458	14.4206	16.3815	16.0095	14.8926	10.9352	8.56156	8.11099	9.70708
C17orf72	1.27118	1.23254	1.12508	0.567941	0.5624	0.595524	1.65273	1.56686	1.37112	0.0669865	0.059106	0.0621462
C17orf75	18.6535	15.723	37.1141	16.8576	14.9706	35.8077	18.9393	21.6936	29.9311	6.93302	7.65343	12.5973
C17orf76-AS1	565.244	826.597	287.14	569.489	700.669	293.914	700.611	815.608	355.657	671.148	775.859	350.131
C17orf77	0	0	0	0	0	0	0	0	0.0337431	0	0	0
C17orf80	26.4927	23.1651	39.9104	26.1166	19.084	42.949	25.1986	26.8625	41.2387	13.6351	14.4694	20.1639
C17orf82	0.249815	0.0834317	0.155776	0.100289	0.235133	0.139539	0.216531	0.179259	0.111374	0.0906871	0.200046	0.126201
C17orf85	17.2256	10.8637	22.6184	17.6336	12.2581	26.1217	17.2548	14.5528	24.2153	21.8028	18.3328	28.1115
C17orf89	107.157	178.483	80.1553	90.8327	146.747	72.4359	114.473	163.826	87.9399	100.347	135.218	64.3052
C17orf96	9.76551	10.1796	9.4725	9.95549	11.014	9.56508	11.4655	10.9996	11.0031	11.2367	9.91483	12.1988
C17orf97	6.92797	9.30134	10.8866	4.33879	5.81285	6.42382	9.45778	9.91776	12.1849	1.43354	0.865452	2.51991
C17orf99	0.0584428	0	0	0	0	0	0	0.0629053	0.0781664	0	0.0561597	0.0885725
C18orf21	33.0101	39.643	37.7844	33.3571	38.3969	36.6245	28.955	38.025	31.5252	26.9623	34.9795	27.9267
C18orf25	18.2191	10.9782	22.3147	18.8961	10.7207	25.6663	16.898	14.441	23.1361	17.7977	14.035	24.7676
C18orf32	96.1128	133.056	72.9096	94.4978	128.219	66.1711	95.0988	143.521	75.1504	109.457	148.054	73.7076
C18orf42	0	0	0	0.0333282	0	0	0	0	0	0	0.0265917	0
C18orf54	5.32652	3.74845	5.9628	5.97214	4.53261	8.08984	7.33751	7.79447	8.73555	3.67388	3.18075	4.72822
C18orf56	11.4725	16.9394	8.00108	13.8171	17.2935	9.52803	8.63559	13.4046	7.97501	8.30206	10.4441	6.0626
C18orf61	0.0939222	0.0235257	0.234268	0.0282792	0.0568302	0.183618	0.0915848	0.0758202	0.219834	0.0255716	0.0676898	0.0711714
C18orf8	20.7191	16.6875	24.2335	21.4379	16.4847	26.0555	23.3289	20.6994	26.4484	19.8216	20.4322	24.3312
C19orf10	162.318	185.524	134.552	156.363	205.476	119.308	159.184	180.387	143.002	175.188	178.692	141.188
C19orf12	20.1031	21.5954	21.4677	25.6627	20.6824	23.5019	22.9558	23.6496	21.6251	16.8451	19.046	15.9323
C19orf18	0	0	0.0868262	0	0	0	0.0905171	0	0	0	0	0
C19orf21	134.086	119.345	178.12	138.669	127.754	167.691	185.517	137.927	179.667	153.595	125.177	204.128
C19orf24	13.3811	24.0325	13.0487	20.8305	47.2016	17.016	26.6515	35.8539	11.4236	23.8745	34.6766	16.1806
C19orf25	3.21759	4.18526	2.60479	2.85538	5.10063	2.80624	5.46772	6.04554	2.75574	6.3935	8.0552	5.09027
C19orf26	0.14907	0.149357	0.340837	0.0897676	0.240531	0.194289	0.258419	0.187195	0.166149	0.162345	0.334242	0.376537
C19orf33	693.959	1567.39	599.205	710.63	1393.2	458.945	1300.56	1655.27	515.459	877.053	1228.66	522.301
C19orf38	0.292483	0.410263	0.291813	0.0704513	0.235966	0.457443	0.152109	0.125926	0.0782381	0	0.0562113	0
C19orf40	15.7857	19.7982	11.6586	22.5175	21.7225	14.6958	21.6883	26.0891	13.776	10.8514	11.2961	6.10824
C19orf43	91.0039	119.865	86.081	97.883	146.387	107.608	97.9316	115.584	95.6876	117.634	136.689	119.99
C19orf44	2.85577	3.09016	5.38979	2.91202	3.17945	7.14629	3.61392	2.84841	4.37975	1.1611	1.18916	1.70236
C19orf45	0.379409	0.456166	0.236587	0.137084	0.428534	0.381469	0.493289	0.490054	0.202981	0.330557	0.182293	0.115002
C19orf47	15.592	21.5122	14.4866	20.6255	28.0453	19.1318	24.8506	25.403	15.726	18.3723	22.2423	15.9687
C19orf48	85.179	133.394	83.0203	101.114	142.095	94.3034	149.3	182.091	103.397	110.41	133.555	102.278
C19orf52	11.2255	11.0643	13.7152	8.13379	10.345	10.9602	11.3911	11.9353	12.0844	9.64103	10.217	12.2409
C19orf53	102.877	172.518	70.6186	112.423	150.336	64.6671	122.002	147.694	71.7041	104.178	125.189	60.2205
C19orf54	17.7016	21.7697	32.7538	16.8046	21.0577	30.7874	18.2012	17.3098	26.1206	4.8888	5.13638	6.90853
C19orf55	12.1409	9.24961	19.843	9.22373	6.63373	16.9788	20.4549	13.707	23.4641	4.62289	3.79379	6.74819
C19orf57	0.157941	0.237367	0.29546	0.380437	0.445976	0.470513	0.342244	0.311667	0.422486	0.0860029	0.0758853	0.159577
C19orf59	0.0487024	0	0	0	0	0	0	0	0	0	0	0
C19orf60	7.67328	13.4178	13.2711	5.23101	14.3084	10.5939	12.047	14.6484	12.877	9.38148	9.73861	9.76411
C19orf66	13.8262	20.0431	29.1751	11.2337	14.1066	22.214	11.1133	12.364	16.5669	5.71598	7.14741	8.81805
C19orf69	0.404034	0.94456	0.755829	0.243303	0.814907	0.30091	0.262653	0.434884	0.450324	0.146672	0.194125	0
C19orf70	44.0256	74.6046	36.1921	44.2427	82.6863	31.0754	67.915	83.1181	30.1991	54.8838	66.4513	31.645
C19orf71	0.094937	0	0.118399	0	0.153185	0.106058	0.246865	0	0	0	0	0.143881
C19orf73	1.79806	3.08832	2.88312	1.34056	2.34862	1.24348	1.44718	1.75103	2.63391	0.466234	0.82277	0.519054
C19orf77	0	0.210876	0	0	0.0566007	0	0.18243	0	0	0.15281	0.0674164	0
C19orf80	0	0	0.0911078	0	0.0589374	0	0	0.0786316	0	0	0	0
C19orf81	0.832715	1.66863	1.24621	0.601737	1.47798	1.20934	1.51572	1.25482	0.556871	0.453436	0.560129	0.88341
C1D	40.732	40.5121	33.1025	40.0338	40.1461	34.9175	32.639	38.7691	29.9266	49.9786	57.2571	33.9107
C1GALT1	31.5807	23.3013	34.6852	32.4255	19.0593	34.1506	28.7896	29.0559	33.4685	40.0882	35.853	48.9609
C1GALT1C1	75.58	55.5454	100.267	70.3548	50.8806	97.3661	80.8657	75.9492	122.522	81.4362	69.3481	126.106
C1orf100	0	0	0	0	0	0.123981	0	0	0	0	0	0
C1orf101	0.299167	0.219811	1.06956	0.048041	0.0321812	0.334213	0.207447	0.279076	0.880289	0.0217206	0.0383307	0.151133
C1orf105	0.840746	1.74952	1.12918	0.934677	0.730465	0.722488	0.504507	0.974553	0.432494	0.140864	0.186439	0.0980143
C1orf106	21.7786	16.1011	30.5853	20.8512	14.2708	28.2852	24.3509	18.4172	23.5038	11.0642	9.08213	15.1343
C1orf109	20.5309	15.0958	24.323	22.1205	17.764	25.0211	20.2574	21.6036	23.263	21.6523	21.7044	21.4816
C1orf110	0	0	0	0	0.0331143	0	0	0	0	0	0	0
C1orf112	15.5326	7.61045	19.891	19.2317	11.0642	22.9811	20.6627	16.3312	30.8073	13.017	11.9953	18.7748
C1orf114	2.25315	3.69407	3.87438	2.9192	3.66309	4.23329	1.5091	1.72703	2.19167	3.08584	2.85403	4.13908
C1orf115	27.393	27.4242	23.4168	24.4982	26.3365	22.8677	26.0843	28.1927	24.5685	34.1042	39.9993	31.1527
C1orf116	36.992	22.0871	46.2208	27.8188	14.8053	33.6683	21.0445	12.0384	26.6351	6.64503	3.24873	7.826
C1orf122	38.038	47.1183	30.7416	34.8099	51.1595	26.9434	42.04	42.8152	32.1283	36.5301	43.4258	29.2269
C1orf123	62.5861	72.1861	66.9135	68.0867	71.7801	63.8779	65.7848	75.2716	64.6084	50.3037	55.3412	41.9486
C1orf127	0	0.0231167	0.0863231	0.0277875	0.0186141	0.0257751	0.0299975	0.024834	0	0	0	0.0349671
C1orf131	29.21	32.3796	40.0829	27.9084	28.6872	36.8968	24.5872	29.6724	32.7149	10.4426	11.6456	14.3975
C1orf140	0	0.0426259	0.0884305	0.0170796	0.0457644	0.0792132	0.0184379	0.0305284	0	0.0154443	0	0.0429849
C1orf145	0.432616	0.234784	1.01162	0.151967	0.218139	0.422883	0.351541	0.135814	0.650944	0.0392618	0.0692859	0.109275
C1orf151-NBL1	24.9046	27.8116	19.0886	30.7233	39.1846	24.6985	38.8257	39.868	29.6084	40.7464	43.6254	33.2007
C1orf159	1.99828	3.12453	3.24732	2.29727	4.64104	4.7015	3.58218	4.17136	1.94376	1.12109	1.4838	2.34018
C1orf162	0.138937	0.208807	0.519821	0	0.168136	0.388032	0	0.224319	0.836218	0	0	0.42113
C1orf168	0	0.0184466	0	0	0	0.0411359	0.0239373	0	0	0.0200508	0	0
C1orf170	0.0838193	0.0209951	0.104534	0	0.0507172	0.0936383	0.0817334	0.0451097	0.140134	0	0.0201362	0.0317579
C1orf172	0.45931	0.424794	0.352506	0.297865	0.427566	0.355233	0.597172	0.53241	0.283532	0.230867	0.475318	0.642556
C1orf173	0	0	0	0	0	0	0	0.0095777	0	0	0	0
C1orf174	22.9039	20.611	31.4255	20.9073	20.9461	32.1653	22.5701	27.616	31.2473	35.1042	36.192	46.1858
C1orf177	0	0	0	0	0	0.0397793	0	0	0	0.038779	0	0
C1orf180	0.0220883	0	0.0275471	0	0.0178202	0	0	0.0237749	0	0	0.0424508	0
C1orf185	0.209778	0	0	0.0842167	0.0564143	0	0	0	0	0	0.0671944	0
C1orf186	0	0.0513065	0	0	0	0	0	0	0	0.167305	0.0492075	0.0776078
C1orf189	0.180717	0.362129	0.112689	0.108825	0	0.100943	0	0.0972578	0.120853	0.295215	0.0868285	0.136942
C1orf192	0.650858	0.0815137	0.405854	0.195968	0.131273	0.181775	0.528883	0.350277	0.326442	0.443012	0.547253	0
C1orf194	0	0.0873123	0.108681	0	0	0.0973531	0	0	0	0.0949051	0	0
C1orf198	26.255	24.2975	25.0528	25.0292	22.5624	23.9915	26.9195	26.3182	26.0429	33.4622	33.6885	32.267
C1orf204	0.764127	0.842157	3.27187	1.01232	1.08911	2.73165	1.0266	0.959551	2.58908	0.416087	0.7098	1.93011
C1orf21	0.766311	0.495345	0.385361	0.640089	0.503564	0.317578	0.634753	0.691787	0.438074	0.336514	0.261294	0.243514
C1orf210	0	0.0843691	0.0525089	0	0.0339679	0	0.054741	0	0	0	0	0.0638097
C1orf213	0.93321	0.623337	7.89749	0.615484	0.609479	7.99273	0.491103	0.597896	5.91387	0.72594	0.277567	5.45523
C1orf216	15.7628	14.8142	22.9348	15.794	16.8509	24.8374	14.7636	15.3539	23.638	42.4435	51.283	56.5642
C1orf220	0.543834	0.222905	4.00775	0.535889	0.498578	7.23526	0.385672	0.345894	1.45474	0.457658	0.0950161	2.39768
C1orf226	6.77178	2.79198	8.31455	5.792	2.88877	7.96674	5.45402	3.16065	7.33389	1.97424	1.36767	2.11162
C1orf227	0.505577	1.0131	0.315262	0.6089	0.509856	0.282401	0.657327	1.4965	0.338101	0.2753	0.121457	0.191556
C1orf228	0.945144	0.871205	6.41226	0.364256	0.183003	1.98502	1.17968	0.935926	3.43839	0.576415	0.399617	1.03133
C1orf229	0	0	0	0	0	0	0	0	0	0.0307244	0	0
C1orf233	1.73818	3.20807	1.74941	2.20358	3.93631	1.533	4.99556	6.33479	2.24321	2.29149	3.8387	2.44942
C1orf27	35.4812	26.6048	61.1954	34.4419	24.0346	63.2558	37.1174	30.0772	60.0958	35.1152	27.4175	52.8316
C1orf35	17.1355	21.6709	28.9454	15.7606	21.5932	30.6727	25.2322	25.3538	32.6275	16.6179	20.3573	29.5619
C1orf43	350.801	408.307	220.507	304.339	334.518	189.986	346.566	401.719	215.876	229.985	254.726	118.417
C1orf50	11.6736	12.8908	9.23608	11.8673	14.8357	12.5503	11.6687	14.1187	9.40153	15.7206	20.3243	12.0799
C1orf51	0.329118	0.109917	0.410456	0.220211	0.147513	0.612788	0.190179	0.118083	0.24455	0.75668	0.456822	0.886742
C1orf52	8.49369	10.5434	11.413	10.5916	11.3702	11.7139	6.79199	8.89952	8.59553	6.30316	7.65628	6.72106
C1orf53	10.8192	16.7273	8.37498	13.0303	18.8869	10.8363	14.7942	19.0742	6.73627	15.4394	24.5573	11.5909
C1orf54	1.20878	0.968884	1.20601	0.873489	1.26777	1.35038	0.15716	0.650538	0.970034	0.394928	0.929247	0.549587
C1orf56	5.21432	7.17562	6.85555	1.85372	3.21843	2.77221	5.59506	7.70869	4.62137	1.33415	1.47904	1.28535
C1orf61	1.23202	0.508278	0.271147	1.4838	1.2863	1.13346	0.188449	1.09208	1.45395	0.710331	0.348203	0.439336
C1orf63	9.78369	5.48941	114.695	8.32676	6.31455	120.228	5.03158	4.86754	51.0045	11.2232	8.8165	146.628
C1orf64	0	0.0693	0	0	0	0	0	0.0744482	0	0	0.0664648	0.104825
C1orf65	0	0	0	0	0.0489928	0	0.0394772	0	0.0406107	0	0.0291774	0
C1orf74	9.75333	6.78731	9.56813	8.60106	5.03728	7.88697	10.4524	9.97095	9.49714	4.62208	4.35283	4.82411
C1orf85	60.0547	56.5152	60.8185	56.7432	52.7262	48.5968	78.7961	67.6777	76.1795	72.5989	61.7102	73.4903
C1orf86	2.45992	3.69697	2.64744	2.38109	3.88832	2.6463	3.02058	3.55974	2.0228	1.5677	1.89981	1.43601
C1orf94	0.0202038	0	0	0	0	0	0.026268	0.0217465	0	0	0	0
C1orf95	0	0	0	0.00995735	0	0	0	0	0	0	0	0.0125301
C1QBP	513.73	507.364	441.086	595.894	570.807	527.833	600.486	650.647	589.743	691.549	673.987	581.091
C1QC	0	0	0	0	0	0	0	0	0	0.0582499	0	0
C1QL1	6.58261	13.3182	5.66715	7.26296	14.9041	4.98156	10.5461	11.6106	5.28248	7.03006	9.01888	3.21814
C1QL3	0	0	0	0	0.0412302	0.028546	0.0332223	0.137519	0.0341762	0.0278282	0	0
C1QL4	1.01801	1.01997	0.73098	0.743065	1.54305	1.41296	0.762053	0.962923	1.32031	0.571131	1.27468	1.30907
C1QTNF1	20.3947	21.205	21.6611	20.0546	21.7597	17.9183	36.3858	30.6498	29.383	16.0391	14.4547	16.2497
C1QTNF2	0.159456	0.133136	0.198864	0.320073	0.30017	0.415649	0.48374	0.343263	0.604265	0.405198	0.485218	0.765264
C1QTNF3	0.516148	0.266912	2.30489	0.140369	0.456711	1.19043	0.346359	0.43011	2.33825	0.0181327	0.127996	0.201869
C1QTNF3-AMACR	31.1283	26.0637	33.6524	29.4396	26.2232	33.238	25.2918	28.019	33.354	29.8285	27.1667	28.8403
C1QTNF4	0	0	0.0561853	0	0.0363461	0	0	0	0	0	0	0
C1QTNF5	0	0	0.0202824	0	0	0.0181683	0	0	0	0	0	0.0246474
C1QTNF6	28.51	28.4779	49.8432	22.3945	22.4409	36.7218	26.0092	27.6743	31.3121	18.549	18.7854	28.5752
C1QTNF8	0.0187031	0	0.116627	0	0.0150891	0.0417881	0	0	0.0250151	0.0203687	0	0
C1QTNF9	0	0	0.0435082	0	0	0	0	0	0.0466601	0	0	0
C1QTNF9B-AS1	1.83013	2.04523	1.05343	1.27163	2.38511	1.49407	2.83704	2.80328	3.01264	1.68648	1.62336	2.45361
C1R	68.7348	46.9535	81.5145	71.6428	49.1935	83.4447	88.8905	62.9083	122.388	95.0318	62.7539	138.723
C1RL	46.1179	42.6754	84.0519	35.2223	29.614	60.3165	56.3041	48.3478	74.244	17.6399	14.9342	21.0533
C1RL-AS1	3.41955	1.39224	7.05249	2.67768	0.877354	8.32869	2.89064	1.57371	4.29885	0.750078	0.487669	2.94833
[truncated: 17,800 more rows]

## Sheet: Frationation Controls
Fractionation Contol Validation - Cytoplasmic & Nuclear Levels
GENE_NAME	Cyto_DMSO_Exp1	Nuc_DMSO_Exp1	Cyto_Comp_Exp1	Nuc_Comp2_Exp1	Cyto_DMSO_Exp2	Nuc_DMSO_Exp2	Cyto_Comp_Exp2	Nuc_Comp2_Exp2
NEAT1	81.8023	6563.51	59.8971	5158.72	60.2139	4364.22	54.4945	7018.69
MALAT1	8.84772	944.638	6.12094	823.053	9.6625	487.958	4.78071	468.472
MLXIPL	2.84274	8.14333	1.61486	4.71105	1.3387	2.98906	0.560227	1.32535
NLRP6	0	0.0287535	0	0.0257565	0.0248161	0.0308365	0	0
GCGR	0	0	0	0	0.0334309	0.0415414	0	0.0470717
GCK	0	0	0	0	0.0223126	0	0	0
					Reference: https://www.ncbi.nlm.nih.gov/pmc/articles/PMC4700052/

## Sheet: Up-regulated
GENE_NAME	Total_Comp2vsDMSO_Avg_FC
CYP1A1	27.3115
CYP1B1	9.13814
LOC100129617	8.84269
ELOVL3	7.57832
HSP90B2P	6.19198
LRRC70	5.90172
PYY2	5.43214
DCAF13P3	5.11765
HIST1H4B	4.67264
SUGT1P3	4.56585
CFHR1	4.50133
GREM1	4.41827
SNORD59B	4.1936
HIST2H2AC	4.10327
NFE2L3	3.87041
FSBP	3.7896
KCNE4	3.74482
SPINK1	3.48182
AKR1CL1	3.36688
ANKRD36B	3.35048
SEC14L1P1	3.26797
NAP1L3	3.16552
ZNF460	3.12703
SNORA55	3.063
ANKRD30A	2.91983
KRTAP3-1	2.86833
N4BP2L1	2.86228
DMRTA1	2.85261
TLR10	2.73123
TIPARP	2.68412
LOC100505812	2.67154
YY2	2.5451
GRHL1	2.51783
TMEM171	2.50736
GRIN2B	2.47661
IRF7	2.47039
LYPD3	2.3919
DPF1	2.33567
SLC10A4	2.33062
EREG	2.3244
CCL2	2.30994
EIF3CL	2.30904
EIF3C	2.30284
SNORA34	2.25141
IFIT1	2.23138
HELB	2.19273
PCDH9	2.17712
SUV420H1	2.10462
SIPA1L2	2.08129
WNT9A	2.0586
MSX2	2.02264
LOC100505679	2.02012
SNORD1C	2.01054
ANKRD39	1.98151
ARID5A	1.97706
KRT16	1.96298
ANKAR	1.94605
MTMR8	1.93968
SHPK	1.92992
DUSP9	1.92919
LHX2	1.90919
DKFZP586I1420	1.90671
CBLN2	1.89101
MIR4751	1.88749
ARMC5	1.867
GNRH1	1.86656
IRX5	1.86159
CRABP2	1.84311
MIR4258	1.84127
TEN1	1.83821
NPY2R	1.82392
CCDC28B	1.82092
FAM222A	1.81954
ANKRD18A	1.80951
SFN	1.79434
DLEU2	1.79322
TLE4	1.79131
ROR1	1.77917
ANKRD20A5P	1.76269
ZNF296	1.75671
AKR1C1	1.74816
FAT3	1.72575
CCDC134	1.7174
SLC2A1	1.70451
LOC646278	1.70013
CA5BP1	1.7001
TUBB3	1.69993
EPHB3	1.69331
TPRA1	1.68073
FAM102A	1.66322
NRG1	1.64638
ZYG11A	1.64444
FBXO22-AS1	1.64272
CLDN3	1.64262
HOXA10-HOXA9	1.64055
AGPAT9	1.63865
PRR19	1.61888
DDIT4L	1.61465
TMEM52	1.61187
TMSB15B	1.61051
TEN1-CDK3	1.60545
C11orf86	1.59644
ADD2	1.58676

## Sheet: Up-regulated_vs_DeltaNS1
GENE_NAME	Total_Comp2vsDMSO_Avg_FC	Total_DeltaNS1WSN/WSN_Avg_FC
SIPA1L2	2.08129	8.73787
TIPARP	2.68412	7.82637
CCL2	2.30994	6.90441
CYP1B1	9.13814	5.10623
IFIT1	2.23138	3.54215
ZNF296	1.75671	2.9032
GNRH1	1.86656	2.53574
IRF7	2.47039	1.91041
IRX5	1.86159	1.86525
NFE2L3	3.87041	1.82498
TLE4	1.79131	1.77999
ARMC5	1.867	1.64638
EREG	2.3244	1.62391

## Sheet: Down-regulated
GENE_NAME	Total_Comp2vsDMSO_Avg_FC
GALNTL6	-11.3083
LOC100652768	-10.6256
CCDC87	-10.5333
PTX3	-8.42398
CEACAM19	-8.30796
LOC100507377	-8.18553
TOB2P1	-7.69108
POLN	-7.6019
COL6A3	-7.58757
SPTLC3	-7.24691
BCDIN3D-AS1	-7.00647
BDKRB1	-6.81397
ACTG2	-6.67684
ENO1-AS1	-6.6369
GNG12-AS1	-6.33711
CFLAR-AS1	-5.84173
MYO16-AS1	-5.81816
SLC27A3	-5.73879
MYPN	-5.32919
PON1	-5.29945
TTC30A	-5.27515
CCDC146	-5.20792
LOC153684	-5.1002
PRR26	-5.08933
LINC00858	-5.02839
C7orf61	-5.0166
SLA2	-4.85145
MYL9	-4.84226
LOC100507410	-4.73996
SFTA1P	-4.7397
CD36	-4.71617
LOC100288846	-4.71402
DKFZP434K028	-4.71171
GTF2IRD2	-4.63105
NPAS1	-4.61351
SLC17A4	-4.60881
SLC26A9	-4.57978
PDZD3	-4.45332
C10orf107	-4.42407
KIAA1324L	-4.39024
GUCA1B	-4.36788
FLJ40852	-4.34291
TLCD2	-4.32995
LOC100128288	-4.32612
LGALS9C	-4.2806
IGFL4	-4.27287
LOC100506083	-4.25836
CCDC78	-4.19764
SNORA33	-4.16719
VTCN1	-4.12532
CES5AP1	-4.11346
LOC728730	-4.10888
KCTD19	-4.10427
C17orf72	-4.10415
LGSN	-4.07022
GJB1	-4.04795
CLIP3	-4.01459
TDO2	-3.97972
PILRA	-3.93568
C3orf62	-3.91091
GPR132	-3.90412
UFSP1	-3.8897
GCSHP3	-3.85029
NABP1	-3.8478
PTGES3L	-3.81404
GUCY1B2	-3.76494
MAGEA3	-3.72782
AK7	-3.71813
THAP7-AS1	-3.70624
CCDC103	-3.70126
MRPL42P5	-3.65732
KIAA1407	-3.64061
PLA2G4C	-3.63084
CDRT4	-3.61729
ENG	-3.61492
LOC253039	-3.60338
WDR78	-3.60109
SLC16A13	-3.59486
BACE1-AS	-3.58463
DNHD1	-3.57821
ZNF546	-3.56129
LINC00284	-3.55956
A1CF	-3.54521
NAPSA	-3.53533
UQCC	-3.52131
FAM209B	-3.51083
LOC100507032	-3.50554
PCLO	-3.50303
PLEKHG7	-3.50191
SNAI3-AS1	-3.50174
KLHL3	-3.49462
KCNJ16	-3.48094
TNFRSF10C	-3.4751
SNORD116-4	-3.47453
SLC4A5	-3.46559
CDNF	-3.46487
PSIMCT-1	-3.44647
TIMD4	-3.44111
LOC100129858	-3.43276
LOC100129550	-3.41752
C11orf65	-3.41182
LOC100131089	-3.39833
KIAA1107	-3.39808
LBX2-AS1	-3.3735
BDNF-AS	-3.37129
C1orf56	-3.36725
PPP1R10	-3.3491
MMACHC	-3.34722
ODF3L1	-3.33452
WNK4	-3.31203
KIAA1984-AS1	-3.31008
CASC2	-3.28732
GABPB2	-3.2777
MIR1281	-3.27405
LOC100505989	-3.27044
FGF14-AS2	-3.26552
LOC100422737	-3.26488
LOC100505648	-3.2558
HCP5	-3.24935
TMEM139	-3.24249
LOC90784	-3.24184
RAET1E	-3.23303
GAS5-AS1	-3.23079
LINC00672	-3.20782
WDR31	-3.20679
PKI55	-3.19445
FMO5	-3.19417
LOC100507501	-3.17995
ZNF837	-3.17738
EFCAB12	-3.17334
FLJ22447	-3.16648
C15orf52	-3.16419
TAT	-3.14913
CCDC11	-3.14574
CYP4F35P	-3.14368
SEMA3D	-3.13855
LOC100507424	-3.13497
GSDMB	-3.13388
LOC100130015	-3.12976
SMOC1	-3.12542
APOLD1	-3.12449
FAM86EP	-3.11777
HTRA3	-3.11253
SIRT4	-3.10405
CLVS1	-3.10231
LPP-AS2	-3.09159
CCDC169-SOHLH2	-3.08728
KRBA2	-3.08584
NAALADL2	-3.08473
MIR4517	-3.08461
CADM2	-3.08243
SYTL5	-3.07256
SPATA17	-3.06766
NT5E	-3.06482
TTLL6	-3.05247
IQCG	-3.0445
ALPK1	-3.04135
ZNF37BP	-3.04023
EHHADH	-3.03107
CDK14	-3.02608
LOC648987	-3.02607
WDR52	-3.02218
SSTR5-AS1	-3.02181
IL33	-3.0164
CLMP	-3.00395
FBXL19-AS1	-3.00013
BTBD19	-2.99147
MATN1-AS1	-2.98763
TMEM92	-2.98065
ZC3H10	-2.97518
FZD9	-2.97352
TVP23C-CDRT4	-2.96598
LPPR1	-2.96414
LOC339803	-2.96196
ST6GALNAC3	-2.95557
TRIM2	-2.95485
IGSF10	-2.95198
TMEM44-AS1	-2.94582
DNMBP-AS1	-2.93225
STX1B	-2.92882
LOC100288181	-2.924
HNMT	-2.92373
AADAC	-2.92202
FOXN3-AS1	-2.91527
PLEKHA4	-2.91523
LOC100506368	-2.91265
SGSM1	-2.91176
BCAS1	-2.91136
LOC100506963	-2.91102
TBC1D8B	-2.90955
HERC4	-2.9075
LBX2	-2.907
GRAMD1C	-2.90083
SAMD15	-2.89704
ATP6V1E2	-2.89546
GTF2IRD2B	-2.87779
IQCK	-2.87752
CCDC142	-2.87683
LOC285758	-2.87551
CAB39L	-2.87467
ARHGEF39	-2.87351
TMEM5	-2.87249
LOC100130691	-2.87094
CATSPER1	-2.86807
PLAC8	-2.86356
NOX1	-2.86268
LOC100131096	-2.85976
TINAGL1	-2.85269
KLRC3	-2.84983
PAQR6	-2.84661
NEK11	-2.84629
PPARA	-2.82538
CCDC162P	-2.81951
VMO1	-2.81951
MIR4793	-2.81614
ENTPD3-AS1	-2.81455
LOC100288637	-2.81276
APOBEC3F	-2.80693
C11orf70	-2.80495
LOC100268168	-2.80442
ZNF585B	-2.80416
VMAC	-2.80164
FAM115C	-2.79515
EFCAB6	-2.78086
GOLPH3L	-2.77921
SCARNA27	-2.77813
MIR4712	-2.77813
LOC554206	-2.77497
LOC100129034	-2.76603
SAMD11	-2.76467
CD27-AS1	-2.76079
FAM83E	-2.76039
TMEM198B	-2.7554
TPI1P2	-2.74054
DNAJC30	-2.73103
NHLRC1	-2.70978
MIR210HG	-2.70736
SEC31B	-2.70612
KCNT2	-2.70485
ZBED3-AS1	-2.70476
NECAB2	-2.70453
ANKRD29	-2.70387
LOH12CR2	-2.70361
DOC2A	-2.69937
MSH5-SAPCD1	-2.69869
SIRT5	-2.69846
TPT1-AS1	-2.69831
RIBC1	-2.69599
MBOAT4	-2.69396
ZSWIM4	-2.69325
C12orf36	-2.69283
ENKUR	-2.6922
PRKG2	-2.68822
DLGAP1-AS1	-2.68746
C2orf74	-2.68543
ZNF514	-2.67648
CETN4P	-2.67637
LOC100129518	-2.67535
OIP5-AS1	-2.66862
LRRC73	-2.66494
RPRD1A	-2.66215
ATP1A1OS	-2.65857
RPGRIP1L	-2.65787
FBXO32	-2.65595
RAB36	-2.65581
NMNAT1	-2.65579
LOC283587	-2.65237
FAM81A	-2.64266
ITGB3	-2.64227
RAPGEFL1	-2.6415
C21orf58	-2.63708
PAXBP1-AS1	-2.63587
TTC30B	-2.63096
HTATSF1P2	-2.63037
PTPRH	-2.62953
KLRC2	-2.62594
RILPL1	-2.62363
LINGO2	-2.62172
PRKG1-AS1	-2.61913
PPIL6	-2.61671
ADH6	-2.61637
RHOBTB3	-2.61476
ZSCAN16	-2.61394
DCDC5	-2.61331
TMEM150B	-2.61324
LOC254896	-2.61025
SH3BP5-AS1	-2.60841
PLEKHG2	-2.60363
SNORD45B	-2.59667
MIR3198-2	-2.59629
MPI	-2.59208
TRIM67	-2.58782
C2orf27A	-2.58671
CLHC1	-2.58523
LOC100506714	-2.58429
GAS7	-2.58142
NREP	-2.57901
COL6A2	-2.57897
MACROD2	-2.57652
CREB3L4	-2.57393
TMCO6	-2.57322
C17orf97	-2.57121
MSH5	-2.57119
ADAM12	-2.57039
CREB3L1	-2.56474
SPATA12	-2.56058
CCDC113	-2.56016
MIR4737	-2.5586
MYLK-AS1	-2.55722
TMEM63C	-2.55566
ABCC6	-2.54897
BTN3A3	-2.5481
IQCH	-2.54697
SLC7A2	-2.54546
HIST1H3H	-2.54351
MIR4664	-2.54342
ARHGAP5-AS1	-2.54251
PAN2	-2.53997
PFN4	-2.53792
C5orf55	-2.53738
LOC399744	-2.53553
ARRDC3-AS1	-2.53497
LGALS9B	-2.53402
RPAP1	-2.53381
LOC145783	-2.53161
FAIM2	-2.52801
LOC100289137	-2.52357
LOC257396	-2.52133
LOC283710	-2.51513
LRRC27	-2.51412
RNF32	-2.51337
TSPAN10	-2.51109
C11orf93	-2.50881
CTBP1-AS1	-2.50631
SARM1	-2.50476
SNORD36C	-2.50268
LINC00174	-2.49332
CLDN15	-2.4929
HAO1	-2.49181
CEBPA-AS1	-2.4902
FXYD4	-2.48857
MTL5	-2.48809
FRAT1	-2.48048
C12orf61	-2.47974
SLC45A1	-2.47835
JAK3	-2.47648
CCNB3	-2.47564
GSTA2	-2.47464
LOC100131564	-2.47405
MYCL1	-2.47342
STAG3	-2.47283
ZNF251	-2.47151
DLL4	-2.47002
PGBD4	-2.4575
PILRB	-2.45156
RUSC1-AS1	-2.45118
ZCWPW2	-2.45088
CCDC125	-2.44907
WDR5B	-2.43856
SNORD88C	-2.43821
SCARNA9	-2.43821
AK8	-2.43331
PSG4	-2.43318
PTPRCAP	-2.43248
LINC00667	-2.43213
MGC16121	-2.42821
PKD1L2	-2.42813
CCDC40	-2.42736
IFT140	-2.42338
SRR	-2.41943
REC8	-2.4155
SLC6A16	-2.41242
NIPAL3	-2.41227
LOC728024	-2.41222
LOC100134229	-2.41141
KLHDC7A	-2.40793
GCNT1	-2.40499
LRRC48	-2.40459
C11orf71	-2.40318
GPR75	-2.4022
STK38	-2.39984
IL20RB	-2.39704
FBF1	-2.39684
COL16A1	-2.39361
APBB1IP	-2.38914
ZCWPW1	-2.38778
TRAF1	-2.38698
MLXIPL	-2.38526
LOC100287314	-2.38439
C5orf4	-2.38416
PEX11G	-2.38074
ASIC3	-2.37611
OMA1	-2.37364
FAM120AOS	-2.37138
B3GALT6	-2.37038
ITGB8	-2.37026
DOCK8	-2.36399
LENG9	-2.36297
IQCH-AS1	-2.36271
MIR641	-2.36203
SNAP25	-2.36073
SLCO2B1	-2.36007
LOC100505865	-2.35983
LOC283335	-2.35721
IPW	-2.35605
ADAMTSL5	-2.35324
CNIH3	-2.35318
AGPAT4	-2.34763
CSTF3	-2.34639
MOCS3	-2.34342
ORAI3	-2.34279
THTPA	-2.33745
GEMIN8P4	-2.33347
TERF2	-2.33336
ATM	-2.33331
DFNB59	-2.32983
ZKSCAN1	-2.32709
LOC100505549	-2.32693
SEC16B	-2.31731
UCP2	-2.3164
ZNF189	-2.3154
SLC45A4	-2.31044
SNORD68	-2.30731
ABCA8	-2.30699
TTC25	-2.30378
METTL20	-2.30246
CALCRL	-2.30126
ZNF397	-2.29848
LOC100289361	-2.29643
ORC3	-2.29586
TM4SF20	-2.29517
RPS2P32	-2.29318
LOC100288842	-2.29261
MROH6	-2.292
LINC00460	-2.29186
CALCOCO1	-2.29077
LEAP2	-2.29042
GBGT1	-2.28923
ACOT13	-2.28906
LOC100130581	-2.28868
C1orf228	-2.28828
NIPAL1	-2.28787
CXCL2	-2.2862
PIH1D2	-2.28583
TMEM9B-AS1	-2.28346
LOC400684	-2.28309
LOC100009676	-2.2815
TRIM4	-2.28148
MIR2277	-2.28068
MMP24	-2.27855
LOC100506990	-2.27822
LCA5L	-2.27651
PTPRN2	-2.27246
FAR2	-2.27222
NUDT7	-2.27162
CD163L1	-2.27032
ZSWIM8-AS1	-2.26913
ESRP1	-2.26913
SNORD67	-2.26913
MARK1	-2.26794
SLC14A1	-2.26708
MAMSTR	-2.26649
MYOM3	-2.26344
RRNAD1	-2.26342
METAP1D	-2.26173
IL18R1	-2.26113
C4orf48	-2.26032
C5AR1	-2.25225
ATP2A1	-2.24963
LOC100129794	-2.24564
POU6F1	-2.24529
LOC100505666	-2.24362
PIGM	-2.24236
ATP8A1	-2.24228
ZHX2	-2.24179
FMO4	-2.23792
PTPRD	-2.23477
CNTD1	-2.23327
ALDH3B1	-2.23143
TAF12	-2.23013
CATSPER3	-2.22893
NOP14-AS1	-2.22786
MROH8	-2.22612
CCDC18	-2.22448
MAP10	-2.22347
MYO7B	-2.22259
MIR639	-2.22083
SNAP91	-2.22067
OGDH	-2.22063
GBAP1	-2.21675
TLR4	-2.2074
EBF4	-2.20346
AMIGO1	-2.20267
ERBB3	-2.2026
C10orf114	-2.20259
NIT1	-2.2005
YBX2	-2.19918
SRRM2-AS1	-2.19775
ARSD	-2.19626
LACTB2	-2.19583
LINC00173	-2.1952
LOC642852	-2.19393
LOC100289341	-2.19275
UBAC2-AS1	-2.18414
AOX1	-2.18266
LOC100131434	-2.17955
SFR1	-2.17934
AUH	-2.17415
CEACAM3	-2.17379
ANTXR1	-2.17207
TMEM234	-2.16383
CLEC11A	-2.16221
LOC401164	-2.16096
LOC285419	-2.15583
B3GALT5	-2.15525
TBXAS1	-2.1541
VAV1	-2.15045
RABL2A	-2.15003
B3GNT9	-2.15002
KLHDC9	-2.14776
MAGIX	-2.14413
SNORA64	-2.14395
ANKRD23	-2.14394
PIGP	-2.14362
FAM185A	-2.14293
ANXA13	-2.14236
GBA3	-2.13953
ZNF205-AS1	-2.13643
FAM227B	-2.13537
OXTR	-2.13339
ZNF517	-2.13115
ZC2HC1C	-2.13035
KCNJ2-AS1	-2.12635
PALMD	-2.1239
FETUB	-2.12344
ITIH2	-2.11994
LTB4R2	-2.11899
PIK3IP1	-2.11495
ABCC6P2	-2.1135
LOC338651	-2.1121
PPIEL	-2.10947
ZNF674	-2.10754
PLAT	-2.10638
ARIH2OS	-2.10511
ST6GAL2	-2.10476
PAFAH2	-2.10086
GLP2R	-2.10055
ATP8B5P	-2.09888
TAS2R14	-2.09623
AMDHD2	-2.09602
SZT2	-2.09492
CPT1B	-2.09421
TNS1	-2.08634
ACAD10	-2.08552
GPANK1	-2.08145
DZIP3	-2.08139
DICER1-AS1	-2.07863
ENTPD5	-2.07652
SLC6A20	-2.07561
NPIP	-2.07094
RBKS	-2.06868
SNCA	-2.06553
TSACC	-2.06453
WDR73	-2.0633
ACBD4	-2.06284
HAS2-AS1	-2.06228
LPHN3	-2.06183
C8orf4	-2.05919
VSX1	-2.05406
KDM4A-AS1	-2.05239
C21orf7	-2.05154
PIGV	-2.04692
SPOCD1	-2.04632
SLC25A35	-2.0414
ANKRA2	-2.0412
LOC100270746	-2.04092
MIR1287	-2.03889
ZNF234	-2.03886
PSG5	-2.03837
PHOSPHO2	-2.03507
ARID5B	-2.0345
HCST	-2.03112
AS3MT	-2.03037
ADPRHL1	-2.02637
PAAF1	-2.02486
PDE6G	-2.01713
MIPOL1	-2.0167
PRICKLE3	-2.0154
LOC100507577	-2.01317
PPARGC1A	-2.01304
GEMIN8	-2.01202
ACSS1	-2.00779
ADHFE1	-2.00741
ACSL5	-2.00714
EFCAB11	-2.00377
BBS1	-2.00356
THBS3	-2.00226
C6orf203	-2.00194
LMAN2L	-2.00173
MTRF1	-2.00168
FAM135A	-2.00115
TRABD2A	-2.00047
IL11	-1.99844
TM4SF4	-1.9965
CHRNB4	-1.99545
ZG16B	-1.99523
PCOLCE	-1.99022
RAB3B	-1.98989
SFXN2	-1.98987
MIR3917	-1.98952
ABTB1	-1.98337
LOC100128750	-1.98223
CXCL1	-1.98114
SCD5	-1.97869
CENPBD1	-1.97599
HTRA2	-1.97337
NT5DC1	-1.97141
STARD13	-1.96525
ARHGAP22	-1.96374
BMP6	-1.96258
LHPP	-1.96105
LOC100507564	-1.95886
SNORD119	-1.95886
YPEL3	-1.95871
DENND5B	-1.95825
CPS1	-1.95641
ORMDL2	-1.95396
KANSL1L	-1.95331
STAT6	-1.95218
POLD4	-1.95205
PHLDB2	-1.95094
GINS4	-1.94993
SEMA4G	-1.94475
LOC652276	-1.94389
SNORD34	-1.94235
FPGT-TNNI3K	-1.9412
ACSM3	-1.93908
ZNF461	-1.93696
RASSF4	-1.93416
KIAA0754	-1.93224
TM4SF19	-1.93223
SKIDA1	-1.93182
GANC	-1.9313
TIGD2	-1.93089
CPT1C	-1.9304
NPY5R	-1.93027
DNAJC28	-1.92705
HP07349	-1.92276
NS3BP	-1.91788
C2orf48	-1.91699
MGC45800	-1.91044
ABLIM3	-1.9096
KRIT1	-1.90896
TDRKH	-1.90889
CNPY4	-1.90687
SPTB	-1.90473
PAQR9	-1.90412
COL1A1	-1.90069
C6	-1.9006
FUZ	-1.8994
TRPV1	-1.89276
PPP1R14D	-1.88636
CCSER1	-1.88528
NBEA	-1.8852
SPOCK3	-1.8841
ST6GAL1	-1.88261
RFTN1	-1.88186
SNORA81	-1.88099
LINC00467	-1.88011
TLCD1	-1.8782
CACNA1D	-1.87749
ASRGL1	-1.87726
TMEM38A	-1.87379
LOC100506082	-1.87272
LOC338758	-1.87158
LOC100294145	-1.87111
ISPD	-1.87012
LRRC23	-1.86936
LOC653160	-1.86748
TRNP1	-1.86677
GBA	-1.86507
C6orf120	-1.86502
NPTX1	-1.86367
SLC39A11	-1.86356
SPA17	-1.86118
HDDC3	-1.86009
ZP3	-1.85922
LRRC46	-1.85872
ZSCAN31	-1.85865
PPAPDC2	-1.8577
LCAT	-1.8564
OLR1	-1.85557
DNASE1L1	-1.8553
C5orf38	-1.85444
SH2D1B	-1.85426
PMS1	-1.85068
GLI4	-1.85043
F7	-1.84997
TMPRSS2	-1.8494
TRPM4	-1.84908
FRMD6-AS1	-1.84862
PSORS1C1	-1.84487
TRPT1	-1.8421
GLB1L	-1.84206
DPH5	-1.83915
LOC729013	-1.83229
ITGAX	-1.83046
MST1R	-1.83045
PDE1C	-1.82695
MIR548AA1	-1.82383
CD55	-1.82329
INO80B	-1.82247
SCEL	-1.82174
SCLY	-1.81844
RASSF9	-1.81715
ARRB1	-1.81395
C22orf29	-1.81361
SGK494	-1.81133
FUT8-AS1	-1.81034
KLHL7-AS1	-1.81033
ATG16L2	-1.80966
LDHD	-1.8068
C20orf202	-1.80252
DIO3OS	-1.79944
RNF207	-1.79758
HEMK1	-1.79756
PAX8	-1.79614
CD22	-1.79389
CXCL5	-1.78908
MPP7	-1.78813
KRT20	-1.78746
LOC553103	-1.7858
FLVCR1-AS1	-1.78497
LTB4R	-1.78012
KIAA1984	-1.77694
HDAC6	-1.77446
KLHL24	-1.76941
PYROXD2	-1.76806
GCC2	-1.76739
GPR137C	-1.76715
PYCARD	-1.76485
SUSD5	-1.76475
AIFM3	-1.757
ABLIM1	-1.75021
CCDC153	-1.74972
ZNF385C	-1.74832
FZD8	-1.74709
KIAA0319L	-1.74679
CPNE4	-1.74419
FLOT1	-1.74398
HGD	-1.74344
RSPH9	-1.74306
LOC100287177	-1.74081
SLC9B2	-1.73989
C6orf47	-1.73946
TBCK	-1.7382
DSE	-1.73577
LOC284385	-1.73503
SLC22A3	-1.73037
UBA7	-1.72735
CLRN3	-1.72623
LOC645249	-1.72592
HSF2BP	-1.72398
HHLA3	-1.72383
FSTL4	-1.72353
NEDD9	-1.7216
NDUFAF3	-1.72119
ZNF469	-1.71777
LMCD1-AS1	-1.71516
SLC16A4	-1.70974
TRIM45	-1.70596
PDE10A	-1.70547
TLE2	-1.70198
GLUD2	-1.70107
CATSPER2P1	-1.70056
KIAA1462	-1.69266
NPNT	-1.69009
GGACT	-1.68889
GKAP1	-1.68679
LINC00592	-1.68522
TRNAU1AP	-1.68334
DUSP1	-1.68194
IFITM10	-1.68035
INO80B-WBP1	-1.67359
CEACAM5	-1.66807
ABCC8	-1.66498
MAGEB6	-1.66426
C2orf82	-1.66199
CA9	-1.65908
DKK1	-1.65885
GPD1	-1.65874
CCDC53	-1.65333
DCDC2	-1.64878
GABRE	-1.64621
TMEM256	-1.64607
ADAMTS9	-1.64516
SYNPO	-1.64193
PLGRKT	-1.64115
ABHD1	-1.63824
TICAM2	-1.63786
CCDC84	-1.63687
LPXN	-1.63219
PLXNC1	-1.63062
OLFML2A	-1.63025
MIR3615	-1.62547
S100A14	-1.62547
ANXA3	-1.62511
ACY1	-1.62295
LOC643770	-1.6219
AGXT2L2	-1.61886
NIPSNAP1	-1.6158
ILF3-AS1	-1.61373
ZSCAN12	-1.60311
PARM1	-1.59786
RNF19A	-1.59331
HIVEP2	-1.59012
WBP1	-1.58801
PBXIP1	-1.58555
DUSP28	-1.5834
MAOA	-1.57922
RPL32P3	-1.57906
F5	-1.57863
MIR4657	-1.57667
HTATIP2	-1.57109
AGR3	-1.56948
GALT	-1.56446
RPL23P8	-1.55219
CPLX1	-1.54348
C6orf226	-1.52568

## Sheet: Down-regulated_vs_DeltaNS1
GENE_NAME	Total_Comp2vsDMSO_Avg_FC	Total_DeltaNS1WSN/WSN_Avg_FC
CCDC125	-2.44907	-2.87378
NUDT7	-2.27162	-2.84812
LOC100128288	-4.32612	-2.49975
ANXA13	-2.14236	-2.47499
SPA17	-1.86118	-2.3096
DUSP28	-1.5834	-2.24139
WBP1	-1.58801	-2.19061
HDDC3	-1.86009	-2.14717
LHPP	-1.96105	-2.13209
ATP6V1E2	-2.89546	-2.09759
CPT1C	-1.9304	-2.05513
TM4SF20	-2.29517	-1.8989
TLCD1	-1.8782	-1.84527
DENND5B	-1.95825	-1.8327
DCDC5	-2.61331	-1.82823
LOC100131096	-2.85976	-1.81103
CLEC11A	-2.16221	-1.77712
RHOBTB3	-2.61476	-1.77492
C4orf48	-2.26032	-1.76157
TBXAS1	-2.1541	-1.75525
PIGM	-2.24236	-1.74593
STK38	-2.39984	-1.7218
NT5E	-3.06482	-1.69661
PIGP	-2.14362	-1.69136
SLC16A4	-1.70974	-1.68374
ACY1	-1.62295	-1.68176
HGD	-1.74344	-1.67715
SNORD68	-2.30731	-1.66846
RBKS	-2.06868	-1.60892
LRRC23	-1.86936	-1.60218
GTF2IRD2B	-2.87779	-1.60177
LOC338758	-1.87158	-1.58516
NIPSNAP1	-1.6158	-1.57274
FLOT1	-1.74398	-1.55456
PARM1	-1.59786	-1.55234
RAB3B	-1.98989	-1.54912
KRBA2	-3.08584	-1.54764
TRNP1	-1.86677	-1.54733
DNAJC30	-2.73103	-1.52751
BCAS1	-2.91136	-1.52203
ANTXR1	-2.17207	-1.52059
FAM81A	-2.64266	-1.5197
CCDC53	-1.65333	-1.50717
TM4SF4	-1.9965	-1.50301
C11orf70	-2.80495	-1.50251
LOC645249	-1.72592	-1.50153
SLC4A5	-3.46559	-1.49846

## Sheet: Nuclear_Cytoplasmic Ratios
GENE_NAME	N/C_Compound 2 versus DMSO		GENE_NAME	N/C_Compound 2 versus DMSO
SNORD95	8.78347		CYP2E1	-3.15099
ATP5EP2	7.97931		FAM167B	-2.64756
SNORA51	6.87927		PMCH	-4.32615
AKR1CL1	5.43902		LOC643669	-2.72618
MIR4758	5.09359		LINC00304	-4.2566
RNU86	5.05205		LOC100129858	-2.67298
C1orf227	4.38035		CECR5-AS1	-2.86436
LOC100130557	4.34913		DLEU2L	-2.75427
ANXA2P3	4.14882		ATP6V0A4	-2.76362
SAP25	3.9956		RBP7	-3.95446
NUDT9P1	3.93183		SPATA6L	-3.11297
PAR5	3.91848		REP15	-3.30595
MIR181A2HG	3.88543		SNORD89	-3.05913
TNFRSF6B	3.81197		C5AR1	-2.27611
RNF138P1	3.75283		C1QTNF3	-3.37866
FETUB	3.74554		LCN12	-3.41351
LOC441461	3.69402		SLA2	-2.35393
NBEAP1	3.62866		PON1	-2.05383
SFTA1P	3.51773		MIR2110	-2.90645
C10orf131	3.42756		CLPSL2	-2.18995
MIR4687	3.33123		NPIPL3	-2.15935
NACAP1	3.09868		TMEM255B	-2.19278
UBE2MP1	3.06981		DKFZP434K028	-2.35286
FTH1P3	2.76226		CNIH2	-3.22533
CLRN3	2.72975		PPP1R32	-2.32626
SNORA3	2.71959		MFNG	-2.84982
SPEF1	2.70412		MIR5196	-3.89709
LY96	2.6072		PYCARD	-2.80623
SNORA6	2.57319		GSTA2	-2.64009
C8orf31	2.50942		LPAL2	-2.7257
TAS2R19	2.50117		N4BP2L2-IT2	-2.24904
MIR5006	2.45895		PPP1R16B	-1.96332
SNORA48	2.45219		MIR4658	-1.8956
LOC100131564	2.44445		CLEC2D	-2.20847
LOC387723	2.44313		MIR497HG	-1.87961
ZNF607	2.40679		C19orf73	-2.02731
WNT10B	2.39849		NPHP1	-2.0469
SNORD28	2.3702		CCDC162P	-2.22261
ZNF141	2.36087		SERTAD4-AS1	-1.93251
LIME1	2.26765		DENND2D	-1.82862
SNORD23	2.26496		FAM71F2	-2.27659
SPINK4	2.20934		FLJ13197	-1.91318
ARHGAP11B	2.16313		CRABP2	-1.95636
LINC00858	2.14192		LOC728323	-1.88002
HIST1H2BJ	2.1328		MIR611	-2.71714
ANKRD34A	2.08316		SRRM5	-2.35468
CT62	2.07862		LOC100862671	-1.75812
C1RL-AS1	2.04361		KCND1	-1.92702
MIR4648	2.03951		MEF2B	-2.31223
LOC644656	2.03435		IFFO1	-2.15682
MIR3620	2.02182		FOLR1	-1.91093
NXNL2	2.01597		C10orf55	-1.82814
P2RY1	2.0119		KDM5B-AS1	-2.03994
RCAN3AS	2.00276		AHSG	-2.07341
ROCK1P1	1.98489		MIR3615	-1.89725
HTR1B	1.98215		LRRC48	-1.86727
NR2E3	1.95543		OR51E1	-1.74042
NACA2	1.94642		PPEF1	-1.71884
HTR7P1	1.94299		CD83	-1.7883
MIR568	1.93971		LPAR2	-2.02644
TTC3P1	1.92139		LOC100130987	-2.16667
PLAC1	1.91819		LRRC36	-1.88486
LOC100130093	1.89575		PLEKHG4B	-1.7035
ZNF695	1.85625		SNORD19B	-1.91157
LINC00472	1.84533		LGALS9C	-2.60966
LOC100131096	1.83952		LINC00460	-1.74435
GBX2	1.83108		GIMAP2	-1.6829
POLN	1.81615		SNORD38B	-2.63262
OR51E2	1.80675		CAPN8	-1.62477
SCARNA9	1.80186		C7orf53	-1.85843
SLFN11	1.78533		LRRC66	-1.80826
TNFRSF19	1.77087		TNFRSF25	-1.8302
ZNF256	1.76385		LOC100270804	-1.73559
MIR25	1.76067		LGALS9B	-1.71877
SNORD65	1.75881		MIR147B	-1.86617
ZBTB26	1.75365		LOC100270746	-1.99089
LINC00589	1.75223		ANXA2P1	-1.56905
LOC440173	1.75029		SYNE3	-1.94963
SNORD25	1.74762		ANKRD36B	-1.86557
SNORA53	1.74575		ADSSL1	-1.65499
HIST1H4E	1.73945		SAPCD1	-1.87503
CYP2C9	1.72071		RBP1	-1.55647
LOC100506451	1.70136		PPM1J	-1.59939
SHROOM2	1.69346		MZB1	-2.02475
ENO1-AS1	1.68351		CYGB	-1.57588
RNF180	1.68098		HIST2H2AC	-2.39562
JMJD7	1.64178		MPZ	-1.66163
ZC3HAV1L	1.62563		ST7L	-1.53718
LPP-AS2	1.60864		MAP1LC3B2	-2.00388
GIP	1.60337		TSC22D1-AS1	-1.56862
TYMP	1.5974		SFTPD	-2.03586
AGT	1.58448		FKBP1AP1	-1.69308
TMEM151A	1.56725		ARMC2	-1.56728
FAM222A	1.54482		TBX20	-2.53892
RIMKLB	1.53729		GNB3	-1.93684
MTRNR2L2	1.53377		MIR635	-2.16818
			FAM71E1	-1.71123
			EIF3CL	-1.59798
